# Supplementary material for: Bis[μ-3-(1H-benzimidazol-2-yl)benzoato]dicopper(I)
Source: Acta Crystallogr Sect E Struct Rep Online. 2010 Nov 17;66(Pt 12):m1582. doi: 10.1107/S1600536810046040 (PMC3011389; doi:10.1107/S1600536810046040)
Supplement: Supplementary file 2 [file e-66-m1582-Isup2.hkl]

# 
# h,k,l, Fc-squared, Fo-squared, sigma(Fo-squared) and status flag 
# 
data_I
_shelx_title ' bbb in P2(1)/n              New: P21/c' 
_shelx_refln_list_code          4 
_shelx_F_calc_maximum      193.53 
_exptl_crystal_F_000       608.00 
_reflns_d_resolution_high  0.8411 
 
loop_ 
 _symmetry_equiv_pos_as_xyz 
 'x, y, z' 
 '-x, y+1/2, -z+1/2' 
 '-x, -y, -z' 
 'x, -y-1/2, z-1/2' 
 
_cell_length_a     4.8750 
_cell_length_b    13.4170 
_cell_length_c    18.1300 
_cell_angle_alpha  90.000 
_cell_angle_beta  103.643 
_cell_angle_gamma  90.000 
 
_shelx_F_squared_multiplier     1.000 
 
loop_ 
 _refln_index_h 
 _refln_index_k 
 _refln_index_l 
 _refln_F_squared_calc 
 _refln_F_squared_meas 
 _refln_F_squared_sigma 
 _refln_observed_status 
   1   0   0     4329.93     4366.75    114.86 o 
   2   0   0     1176.61     1049.47     43.38 o 
   3   0   0       52.83       38.27     22.25 o 
   4   0   0       23.50       49.74     38.33 o 
   5   0   0       99.80      110.01     53.83 o 
   1   1   0     1294.37     1194.99     29.01 o 
   2   1   0     1883.78     1685.36     43.70 o 
   3   1   0     2533.53     2284.21     60.19 o 
   4   1   0      173.54      167.31     37.51 o 
   5   1   0      177.56      112.04     43.00 o 
   2   2   0     1786.69     1874.00     48.03 o 
   3   2   0      262.33      294.15     29.30 o 
   4   2   0       33.95        1.14     31.38 o 
   5   2   0        0.93       43.25     51.43 o 
   1   3   0     9107.69     9401.88    154.44 o 
   2   3   0     1791.02     1641.52     45.73 o 
   3   3   0     1319.14     1228.99     45.10 o 
   4   3   0      127.57      155.77     38.36 o 
   5   3   0       76.90       70.48     64.63 o 
   0   4   0    12368.70    13957.63    422.35 o 
   1   4   0      837.26      853.35     29.65 o 
   2   4   0     1646.99     1595.26     46.38 o 
   3   4   0        8.03        3.56     22.40 o 
   4   4   0      692.62      616.88     55.84 o 
   5   4   0      196.87      195.85     58.84 o 
   1   5   0     1823.05     1772.69     43.84 o 
   2   5   0      619.20      562.66     31.55 o 
   3   5   0     1334.95     1258.94     48.82 o 
   4   5   0      295.55      312.78     40.38 o 
   5   5   0        0.82       61.25     66.30 o 
   0   6   0      205.66      176.67     36.10 o 
   1   6   0        4.68       31.64     16.66 o 
   2   6   0       30.34      -20.21     20.21 o 
   3   6   0       52.21       26.37     27.80 o 
   4   6   0       14.69       57.38     39.00 o 
   5   6   0        9.70       11.26     57.25 o 
   1   7   0      233.43      247.67     25.99 o 
   2   7   0     1014.94      994.72     46.70 o 
   3   7   0      337.16      430.50     56.06 o 
   4   7   0      327.91      335.36     50.66 o 
   5   7   0        1.13       68.45    139.92 o 
   0   8   0     2527.27     2617.24    112.14 o 
   1   8   0     1514.52     1291.46     46.50 o 
   2   8   0      237.17      221.71     40.24 o 
   3   8   0      148.34      123.00     45.83 o 
   4   8   0      267.73      323.95     82.16 o 
   1   9   0      159.71      196.51     38.50 o 
   2   9   0      411.27      507.88    122.90 o 
   3   9   0      295.54      250.35     48.66 o 
   4   9   0       69.59       70.83     50.52 o 
   0  10   0        3.42      -41.86     41.86 o 
   1  10   0       77.30       52.33     34.83 o 
   2  10   0      377.79      331.44     56.20 o 
   3  10   0      104.63       59.68     42.94 o 
   4  10   0        5.66      -50.40     53.24 o 
   1  11   0       16.95      -16.63     36.10 o 
   2  11   0     1111.26      983.89    104.30 o 
   3  11   0      145.37      181.35     65.16 o 
   4  11   0      130.76       91.61     63.95 o 
   0  12   0     2013.71     1971.08    123.79 o 
   1  12   0     1432.55     1559.62     76.54 o 
   2  12   0      110.19      150.19     56.51 o 
   3  12   0       11.28      -26.76     77.09 o 
   1  13   0      490.30      464.51     61.81 o 
   2  13   0      227.30      154.18     61.95 o 
   3  13   0        8.26       -2.41     66.94 o 
   0  14   0        2.48       -9.94     69.84 o 
   1  14   0       15.63       20.22     64.67 o 
   2  14   0       19.28      -10.48     79.14 o 
   1  15   0        3.65      -46.99    106.51 o 
  -5   1   1       32.01       49.28     47.13 o 
  -4   1   1      180.03      188.90     37.72 o 
  -3   1   1        2.18      -12.12     21.18 o 
  -2   1   1       49.98       47.58     14.29 o 
  -1   1   1     2040.00     1883.33     38.99 o 
   1   1   1    23104.16    21666.06    346.84 o 
   2   1   1     1659.20     1553.03     42.33 o 
   3   1   1      745.32      751.94     36.32 o 
   4   1   1        5.61      -11.76     31.26 o 
   5   1   1      186.10      222.53     46.32 o 
  -5   2   1      218.91      190.54     55.61 o 
  -4   2   1      277.32      268.22     41.93 o 
  -3   2   1     1503.67     1364.12     45.35 o 
  -2   2   1     8733.76     8144.94    145.76 o 
  -1   2   1    18772.31    19359.93    310.70 o 
   0   2   1      190.23      158.62     16.98 o 
   1   2   1      834.81      699.26     26.43 o 
   3   2   1     1838.16     1727.73     53.67 o 
   4   2   1       55.01       42.71     34.00 o 
   5   2   1       38.11       53.53     52.98 o 
  -5   3   1       82.33       99.95     53.07 o 
  -4   3   1      362.72      385.84     46.60 o 
  -3   3   1       44.75       13.70     20.50 o 
  -2   3   1      997.37     1017.81     34.76 o 
  -1   3   1    24955.48    27000.47    410.11 o 
   0   3   1      411.71      453.41     38.61 o 
   1   3   1     2182.73     1999.63     41.70 o 
   2   3   1     2400.26     2448.59     59.78 o 
   3   3   1       10.76      -16.75     19.97 o 
   4   3   1       97.27       91.44     37.54 o 
   5   3   1       97.27      160.17     56.80 o 
  -5   4   1        0.91       33.96     54.06 o 
  -4   4   1      145.39      119.46     32.94 o 
  -3   4   1       18.22        0.76     20.76 o 
  -2   4   1      257.65      247.54     24.07 o 
  -1   4   1       40.69       27.43      9.97 o 
   0   4   1      168.16      146.57     19.94 o 
   1   4   1       15.86       27.02     12.05 o 
   2   4   1       10.66       -5.66     16.02 o 
   3   4   1       22.94        5.34     23.11 o 
   4   4   1       12.84       41.14     36.48 o 
   5   4   1        0.16       66.47     58.64 o 
  -5   5   1       64.27       72.79     54.75 o 
  -4   5   1      119.81      162.88     40.74 o 
  -3   5   1      313.92      317.47     34.41 o 
  -2   5   1        1.42       -2.12     17.68 o 
  -1   5   1      698.81      667.57     23.88 o 
   0   5   1     2617.41     2772.35     69.28 o 
   1   5   1     3661.89     3433.58    139.82 o 
   2   5   1      584.53      651.47     39.30 o 
   3   5   1       89.57       86.91     28.32 o 
   4   5   1       12.65       -5.78     29.93 o 
   5   5   1       17.75       90.17     57.76 o 
  -5   6   1        3.35       47.36     57.55 o 
  -4   6   1      375.91      435.67     51.15 o 
  -3   6   1      908.61      883.50     45.00 o 
  -2   6   1     5356.12     5133.51    118.93 o 
  -1   6   1      241.02      219.33     22.55 o 
   0   6   1      221.16      258.72     27.70 o 
   1   6   1        4.16       14.75     18.39 o 
   2   6   1      564.86      599.28     53.26 o 
   3   6   1     1688.54     1714.79     59.55 o 
   4   6   1      387.17      436.05     45.33 o 
   5   6   1        7.09       90.99     61.71 o 
  -5   7   1      174.68      328.49    118.51 o 
  -4   7   1      353.78      383.58     64.08 o 
  -3   7   1       80.06       60.77     31.68 o 
  -2   7   1       12.76      -15.91     15.91 o 
  -1   7   1      523.75      552.81     29.70 o 
   0   7   1     1446.67     1463.96     54.23 o 
   1   7   1      959.70      905.02     37.06 o 
   2   7   1      364.04      370.60     38.91 o 
   3   7   1       33.41       23.49     30.02 o 
   4   7   1        1.11       27.51     38.69 o 
  -4   8   1       13.66      -24.45     44.47 o 
  -3   8   1      263.99      311.17     53.02 o 
  -2   8   1        5.90       35.98     28.58 o 
  -1   8   1       27.23        7.99     20.96 o 
   0   8   1      465.61      525.43     42.21 o 
   1   8   1      151.25      156.14     28.39 o 
   2   8   1        0.15      -22.44     28.30 o 
   3   8   1       18.37       -6.29     27.43 o 
   4   8   1        2.98       -4.73     43.16 o 
  -4   9   1      205.90      200.33     58.02 o 
  -3   9   1        2.10      -17.24     41.63 o 
  -2   9   1     1019.61     1103.66    187.87 o 
  -1   9   1     1733.65     1844.83     78.96 o 
   0   9   1      101.00       96.29     33.89 o 
   1   9   1     1558.60     1556.59     69.38 o 
   2   9   1       13.12       29.42     27.03 o 
   3   9   1        7.19      -19.41     39.74 o 
   4   9   1       33.82      -28.45     44.99 o 
  -4  10   1      174.63      125.04     67.16 o 
  -3  10   1      643.98      640.52    102.94 o 
  -2  10   1     3266.83     2940.11    114.65 o 
  -1  10   1      913.88      969.04     58.95 o 
   0  10   1       65.68      -10.67     32.58 o 
   1  10   1      333.42      440.07     46.95 o 
   2  10   1       13.00      -27.84     40.58 o 
   3  10   1      859.46      943.38     73.98 o 
   4  10   1       11.95      -13.63     53.65 o 
  -4  11   1        1.61      -58.59     58.59 o 
  -3  11   1       12.63       -9.76     53.08 o 
  -2  11   1      170.87      207.73     54.71 o 
  -1  11   1       72.65       56.30     40.23 o 
   0  11   1      438.31      457.30     52.84 o 
   1  11   1      401.79      539.36     62.68 o 
   2  11   1        7.68       17.08     45.73 o 
   3  11   1       88.84      156.51     49.47 o 
   4  11   1      180.53       54.39    175.77 o 
  -3  12   1        0.60      -43.59     59.66 o 
  -2  12   1        5.53      -40.65     55.30 o 
  -1  12   1      476.61      487.26     58.22 o 
   0  12   1       71.26       50.92     43.84 o 
   1  12   1       71.29       27.27     50.02 o 
   2  12   1        0.15        4.80     48.45 o 
   3  12   1       17.63       16.30    107.35 o 
  -3  13   1        3.96       -2.47     49.76 o 
  -2  13   1      157.93      149.54     74.72 o 
  -1  13   1      419.48      432.36     60.87 o 
   0  13   1      682.92      805.63     71.04 o 
   1  13   1      988.66      887.00     90.20 o 
   2  13   1       67.68       78.28     54.06 o 
   3  13   1       20.82        4.52    107.68 o 
  -2  14   1       97.13       75.11    106.52 o 
  -1  14   1      136.65       62.63     67.97 o 
   0  14   1       35.51       -2.47     49.85 o 
   1  14   1      471.75      344.13     75.65 o 
   2  14   1      247.29      251.36     69.62 o 
  -1  15   1      106.09       -3.65     70.26 o 
   0  15   1      437.30      374.85     69.34 o 
   1  15   1       83.11       45.34     68.87 o 
  -5   0   2      377.92      315.73    109.93 o 
  -4   0   2      557.06      719.80     93.76 o 
  -3   0   2        1.46       -5.67     21.00 o 
  -2   0   2      491.47      517.91     33.49 o 
  -1   0   2       45.09        9.52     13.71 o 
   0   0   2     6240.45     5778.88    240.04 o 
   1   0   2    11008.00    10036.03    337.82 o 
   2   0   2     2254.20     1937.91     89.89 o 
   3   0   2      267.34      323.38     34.83 o 
   4   0   2      369.78      299.64    188.41 o 
   5   0   2       46.79       88.55     51.59 o 
  -5   1   2       32.90       30.17     63.32 o 
  -4   1   2      123.95      108.87     33.31 o 
  -3   1   2      200.01      225.06     25.62 o 
  -2   1   2     1216.21     1118.86     29.71 o 
  -1   1   2      583.68      586.86     17.44 o 
   0   1   2     5128.79     5306.78    171.87 o 
   1   1   2     1319.65     1319.35     31.76 o 
   2   1   2     3110.29     2866.07     55.45 o 
   3   1   2      966.03      964.42     40.41 o 
   4   1   2      723.54      751.16     59.28 o 
   5   1   2       54.65       52.31     42.03 o 
  -5   2   2       35.14       10.35     47.05 o 
  -4   2   2        2.97        3.18     31.43 o 
  -3   2   2       25.66       -1.70     22.27 o 
  -2   2   2      121.26      121.63     18.09 o 
  -1   2   2       23.08       19.89     10.55 o 
   0   2   2     1398.86     1421.44     47.92 o 
   2   2   2      406.64      481.43     27.92 o 
   3   2   2        5.02        2.99     20.32 o 
   4   2   2       44.63       30.63     34.11 o 
   5   2   2      118.02      109.66     45.58 o 
  -5   3   2       26.37       96.11     51.84 o 
  -4   3   2      283.63      272.17     47.12 o 
  -3   3   2      910.00      887.10     37.48 o 
  -2   3   2       16.06      -14.48     14.48 o 
  -1   3   2    37453.55    39216.90    682.58 o 
   0   3   2     3507.71     4019.15     68.98 o 
   1   3   2        2.33      -11.85     11.85 o 
   2   3   2     1839.20     1570.74     45.97 o 
   3   3   2      275.00      295.23     31.44 o 
   4   3   2       19.68       10.46     35.15 o 
   5   3   2        0.61       20.06     43.40 o 
  -5   4   2      213.85      268.76     62.91 o 
  -4   4   2      312.86      232.80     55.17 o 
  -3   4   2      511.57      579.93     37.72 o 
  -2   4   2        4.25       -3.97     15.83 o 
  -1   4   2     9365.67     9625.01    205.85 o 
   0   4   2     5576.95     5521.49    100.52 o 
   1   4   2     2478.74     2179.59     45.72 o 
   2   4   2     1242.65     1135.86     50.90 o 
   3   4   2      171.79      175.69     29.67 o 
   4   4   2      747.93      839.20    119.59 o 
   5   4   2       56.45      101.56     56.59 o 
  -5   5   2       25.70       63.26     54.81 o 
  -4   5   2       69.78       71.02     37.73 o 
  -3   5   2     1010.61      974.03     42.29 o 
  -2   5   2     2679.53     2432.43     61.20 o 
  -1   5   2      816.32      852.68     28.06 o 
   0   5   2      151.55      202.99     22.89 o 
   1   5   2       41.35        9.07     12.90 o 
   2   5   2        4.53       20.90     20.44 o 
   3   5   2      158.98      128.05     30.29 o 
   4   5   2       11.44       32.18     41.69 o 
   5   5   2        7.81       23.48     58.68 o 
  -5   6   2        3.69       34.09     54.74 o 
  -4   6   2       10.43      -15.02     36.14 o 
  -3   6   2       39.61       14.93     27.51 o 
  -2   6   2      330.84      272.19     33.11 o 
  -1   6   2      153.06      185.50     18.37 o 
   0   6   2     1036.53     1191.50     40.17 o 
   1   6   2      165.46      143.00     36.46 o 
   2   6   2       57.14       35.96     23.76 o 
   3   6   2        0.12      -26.81     26.81 o 
   4   6   2        0.07       39.27     33.67 o 
   5   6   2       13.17       39.05     61.57 o 
  -5   7   2        9.72        2.74    130.80 o 
  -4   7   2      300.30      369.88     51.18 o 
  -3   7   2     2591.02     2576.25     84.04 o 
  -2   7   2      650.25      663.45     30.43 o 
  -1   7   2     1054.24     1025.72     38.22 o 
   0   7   2       23.41        7.77     21.61 o 
   1   7   2        2.85      -18.99     18.99 o 
   2   7   2      437.44      506.91     39.45 o 
   3   7   2      445.39      494.09     49.30 o 
   4   7   2      253.60      312.14     53.09 o 
  -4   8   2      256.46      285.58     58.33 o 
  -3   8   2     1514.60     1362.43     74.67 o 
  -2   8   2       74.64       20.80     47.66 o 
  -1   8   2     1192.42     1397.71     58.27 o 
   0   8   2     2219.45     2435.09     76.04 o 
   1   8   2      465.30      511.28     39.28 o 
   2   8   2      185.31      240.76     45.34 o 
   3   8   2        6.22      -32.79     32.79 o 
   4   8   2      130.78      158.34     52.29 o 
  -4   9   2       16.92       -1.26     48.20 o 
  -3   9   2      159.95      125.74     47.78 o 
  -2   9   2     1294.66     1188.33    137.48 o 
  -1   9   2     1470.11     1605.68     66.77 o 
   0   9   2      793.44      939.19     53.51 o 
   1   9   2       88.94       56.09     31.48 o 
   2   9   2      130.40       55.36     48.48 o 
   3   9   2      234.90      243.92     53.39 o 
   4   9   2        0.36        7.95     45.64 o 
  -4  10   2        0.54      -48.27     59.38 o 
  -3  10   2       25.38        6.56     51.39 o 
  -2  10   2      630.80      673.74     67.58 o 
  -1  10   2      223.72      216.88     41.62 o 
   0  10   2      183.50      108.28     38.94 o 
   1  10   2        1.23        3.32     31.80 o 
   2  10   2       10.61      -34.13     34.13 o 
   3  10   2        1.99       28.68     40.39 o 
   4  10   2        1.48      -17.52     80.21 o 
  -4  11   2       83.58      -22.38    104.26 o 
  -3  11   2      142.03        3.21    146.02 o 
  -2  11   2      305.33      371.03     61.77 o 
  -1  11   2      352.15      385.30     51.61 o 
   0  11   2       67.59       16.71     37.00 o 
   1  11   2      891.02      911.18     61.26 o 
   2  11   2      197.80      166.12     60.67 o 
   3  11   2       65.12      163.20     51.19 o 
  -3  12   2      117.05       76.47     66.67 o 
  -2  12   2      203.48       97.08     84.87 o 
  -1  12   2      148.73      103.13     46.91 o 
   0  12   2      851.95      944.95     70.95 o 
   1  12   2      269.97      317.68     51.28 o 
   2  12   2      163.74      152.54     52.91 o 
   3  12   2        9.25       54.79     69.77 o 
  -3  13   2       14.86      -45.19     45.19 o 
  -2  13   2       22.30       41.60     68.93 o 
  -1  13   2       42.85      -19.13     45.00 o 
   0  13   2      106.36       27.05     47.26 o 
   1  13   2       22.83        7.89     60.33 o 
   2  13   2      403.22      391.54     66.98 o 
   3  13   2       11.04       76.49     69.01 o 
  -2  14   2       49.95      -19.99    117.95 o 
  -1  14   2       40.67       30.30     66.24 o 
   0  14   2       31.14      -48.92     48.92 o 
   1  14   2      161.62      122.01     67.45 o 
   2  14   2        0.66      -44.39     69.41 o 
  -1  15   2       93.38      -70.43     70.43 o 
   0  15   2       45.61      -20.12     57.81 o 
   1  15   2       25.39      -34.65     68.32 o 
  -5   1   3       48.89       47.22     64.86 o 
  -4   1   3       53.23       50.77     30.12 o 
  -3   1   3      365.57      422.60     26.80 o 
  -2   1   3       97.93       95.39     14.97 o 
  -1   1   3     4193.54     3982.06     73.43 o 
   0   1   3      102.88      100.99     14.11 o 
   1   1   3     4645.88     4329.29     79.63 o 
   2   1   3      687.91      647.19     48.76 o 
   3   1   3       33.90       14.76     20.24 o 
   4   1   3       12.74      -14.42     33.66 o 
   5   1   3       70.75       92.50     45.22 o 
  -5   2   3        0.02       41.86     65.31 o 
  -4   2   3      109.76       81.51     42.06 o 
  -3   2   3      392.06      443.75     32.38 o 
  -2   2   3     2581.88     2202.61     45.62 o 
  -1   2   3     3913.72     4592.80    105.96 o 
   0   2   3     5687.25     5895.70    131.61 o 
   1   2   3      194.66      258.67     18.03 o 
   2   2   3     8194.39     8121.30    166.99 o 
   3   2   3     1285.41     1289.08     47.74 o 
   4   2   3       93.33      118.96     39.60 o 
   5   2   3       52.44       62.51     46.24 o 
  -5   3   3      107.57       98.99     53.52 o 
  -4   3   3        1.90      -22.64     37.50 o 
  -3   3   3      733.01      772.81     48.51 o 
  -2   3   3       59.97       78.08     15.79 o 
  -1   3   3     2741.78     2775.06     65.19 o 
   0   3   3     3085.95     3038.83     63.29 o 
   1   3   3     1280.96     1103.94     31.36 o 
   2   3   3       16.75       -5.06     15.84 o 
   3   3   3       13.51       -6.48     21.59 o 
   4   3   3        3.95      -25.07     35.47 o 
   5   3   3       93.52      127.64     47.93 o 
  -5   4   3       54.95       80.02     55.42 o 
  -4   4   3      400.37      415.14     50.77 o 
  -3   4   3       72.04       71.48     28.67 o 
  -2   4   3      107.54      160.74     17.13 o 
   1   4   3      947.90     1070.44     37.77 o 
   2   4   3      193.20      162.74     28.00 o 
   3   4   3        2.25       -8.14     23.35 o 
   4   4   3      422.42      422.92     54.00 o 
   5   4   3       12.48       42.08     47.85 o 
  -5   5   3      160.02      163.24     58.98 o 
  -4   5   3      572.76      592.22     94.09 o 
  -3   5   3        5.80      -11.41     29.23 o 
  -2   5   3       15.04        9.90     25.89 o 
  -1   5   3        9.24        7.62     12.94 o 
   0   5   3     2713.10     2801.18     73.85 o 
   1   5   3     1738.80     1530.16     56.78 o 
   2   5   3      234.64      231.61     28.35 o 
   3   5   3      247.71      245.81     33.95 o 
   4   5   3       75.22       45.26     41.87 o 
   5   5   3      240.32      322.27     72.43 o 
  -5   6   3        0.00        8.80     53.95 o 
  -4   6   3       19.45        8.56     47.78 o 
  -3   6   3     1878.14     1851.19     68.23 o 
  -2   6   3    14910.63    15082.90    232.17 o 
  -1   6   3      697.27      688.98     27.97 o 
   0   6   3        8.15        9.46     19.87 o 
   1   6   3      396.22      381.53     28.89 o 
   2   6   3     1627.39     1461.41     50.96 o 
   3   6   3      400.96      421.40     46.90 o 
   4   6   3      247.00      308.22     43.22 o 
  -5   7   3       76.33       43.48     74.33 o 
  -4   7   3       88.49       48.42     52.87 o 
  -3   7   3     1278.94     1123.13     56.20 o 
  -2   7   3        1.06      -18.34     18.34 o 
  -1   7   3      277.70      303.78     23.88 o 
   0   7   3     1110.44     1061.22     41.67 o 
   1   7   3       51.04       28.31     21.40 o 
   2   7   3      232.98      262.34     34.54 o 
   3   7   3      776.63      724.43     51.08 o 
   4   7   3       87.18      103.22     41.79 o 
  -5   8   3        1.99       32.55    100.36 o 
  -4   8   3       27.10      -34.37     45.41 o 
  -3   8   3       75.79       80.04     46.44 o 
  -2   8   3        9.22      -12.74     19.41 o 
  -1   8   3       23.92      -11.75     36.64 o 
   0   8   3      270.27      296.11     32.16 o 
   1   8   3       70.60       55.20     25.15 o 
   2   8   3        8.47        2.34     37.02 o 
   3   8   3       17.55       -1.90     34.28 o 
   4   8   3        0.33       41.83     40.39 o 
  -4   9   3      110.00       87.25     57.40 o 
  -3   9   3       56.06      135.06     72.25 o 
  -2   9   3      187.51      269.31     53.21 o 
  -1   9   3     1688.82     1755.85     70.06 o 
   0   9   3     2158.45     2127.71     98.47 o 
   1   9   3      509.34      440.27     55.82 o 
   2   9   3      422.27      405.50     52.69 o 
   3   9   3        5.74      -36.40     36.40 o 
   4   9   3        8.71      -11.84     65.19 o 
  -4  10   3        2.38      -55.02     82.37 o 
  -3  10   3      191.77      207.18     66.15 o 
  -2  10   3      441.61      567.70     65.86 o 
  -1  10   3     1169.91     1259.58     64.66 o 
   0  10   3       88.45      143.58     38.58 o 
   1  10   3      362.03      410.92     56.99 o 
   2  10   3      538.26      461.68     77.78 o 
   3  10   3      231.89      171.20     48.90 o 
   4  10   3        3.16        3.81     57.54 o 
  -4  11   3       46.31      -61.76     61.76 o 
  -3  11   3       15.99      -53.14     53.14 o 
  -2  11   3        0.27       -8.30     55.61 o 
  -1  11   3      207.19      194.19     45.35 o 
   0  11   3      114.83      109.61     41.79 o 
   1  11   3      413.71      389.19     60.96 o 
   2  11   3       71.34       52.60     46.09 o 
   3  11   3       52.39       54.26     45.56 o 
  -3  12   3       65.32      -81.68     81.68 o 
  -2  12   3       10.09      -54.64     54.64 o 
  -1  12   3        8.48       -6.26     41.03 o 
   0  12   3       11.29       21.91     44.49 o 
   1  12   3      246.14      324.96     64.45 o 
   2  12   3        1.89      -23.58     46.01 o 
   3  12   3       52.07      103.19     50.96 o 
  -3  13   3        3.93      -55.84     55.84 o 
  -2  13   3       13.27      -62.70     62.70 o 
  -1  13   3       45.07        6.26     47.43 o 
   0  13   3     1136.71     1177.41     78.05 o 
   1  13   3        3.49       18.57     55.78 o 
   2  13   3       51.08       69.47     55.73 o 
  -2  14   3       64.39      -29.92     89.33 o 
  -1  14   3       15.51       20.12     51.82 o 
   0  14   3        2.48      -48.26     48.26 o 
   1  14   3        5.39        0.58     60.96 o 
   2  14   3      239.21      100.23     61.96 o 
  -1  15   3        8.16      -77.01     77.01 o 
   0  15   3        4.73      -28.43     70.98 o 
   1  15   3       26.16       61.29     68.63 o 
  -5   0   4       91.23       15.47     77.67 o 
  -4   0   4      771.95      796.82     71.69 o 
  -3   0   4      225.57      258.56     34.66 o 
  -2   0   4      109.61      142.34     23.50 o 
  -1   0   4       62.68      134.03     52.81 o 
   0   0   4     6626.91     6479.92    167.32 o 
   1   0   4     7450.09     7892.93    343.52 o 
   2   0   4     1062.01     1017.87     48.68 o 
   3   0   4       53.47       24.98     32.23 o 
   4   0   4      448.00      247.80    117.11 o 
   5   0   4       17.40        4.00     51.38 o 
  -5   1   4        0.04      -13.56     62.54 o 
  -4   1   4        1.99      -20.39     33.25 o 
  -3   1   4      624.33      612.47     38.37 o 
  -2   1   4     1557.83     1295.05     33.46 o 
  -1   1   4      866.92      729.11     30.51 o 
   0   1   4       19.82       36.19     10.73 o 
   1   1   4     1683.89     1845.50     60.60 o 
   2   1   4      177.62      141.94     19.50 o 
   3   1   4      806.21      841.99     41.23 o 
   4   1   4      497.07      513.64     56.20 o 
   5   1   4       43.90       52.51     44.41 o 
  -5   2   4       51.06       36.35     67.15 o 
  -4   2   4       48.96       23.69     40.41 o 
  -3   2   4        0.01      -16.47     16.47 o 
  -2   2   4      514.98      566.05     29.25 o 
  -1   2   4     4885.62     5033.87     96.13 o 
   0   2   4       81.44      114.41     16.63 o 
   1   2   4      816.88      777.26     37.45 o 
   2   2   4        0.02      -10.18     12.30 o 
   3   2   4      321.43      366.66     34.56 o 
   4   2   4       32.95       63.14     38.23 o 
   5   2   4        2.03       10.84     46.22 o 
  -5   3   4        0.77       49.70     70.08 o 
  -4   3   4      529.88      579.42     53.33 o 
  -3   3   4     1267.14     1228.67     44.76 o 
  -2   3   4      127.98      113.46     20.62 o 
  -1   3   4      221.20      271.11     26.45 o 
   0   3   4        9.69       21.91     15.26 o 
   1   3   4      666.65      680.32     30.50 o 
   2   3   4     1535.40     1337.64     48.53 o 
   3   3   4     2058.45     1959.86     61.74 o 
   4   3   4       62.75      121.12     43.65 o 
   5   3   4       17.17       52.72     47.21 o 
  -5   4   4      101.11       70.43     55.17 o 
  -4   4   4     1369.54     1321.40     67.96 o 
  -3   4   4       99.70       56.31     23.96 o 
  -2   4   4     1400.45     1350.83     41.74 o 
  -1   4   4     3341.61     3381.26     72.32 o 
   0   4   4     6366.84     6433.24    117.76 o 
   1   4   4     8245.02     8019.25    132.16 o 
   2   4   4       66.03       29.37     20.94 o 
   3   4   4      211.67      221.24     38.75 o 
   4   4   4       71.74       81.62     42.31 o 
   5   4   4      167.44      194.38     55.66 o 
  -5   5   4       32.87       98.94     58.36 o 
  -4   5   4      302.95      367.86     51.17 o 
  -3   5   4      434.16      453.69     57.92 o 
  -2   5   4       61.78       72.65     19.32 o 
  -1   5   4     3589.21     3814.98     78.81 o 
   0   5   4      236.39      295.52     27.33 o 
   1   5   4     4962.83     4941.83    103.35 o 
   2   5   4     1938.46     1759.33     55.37 o 
   3   5   4      635.85      680.16     53.51 o 
   4   5   4       35.00       -8.48     40.79 o 
  -5   6   4       58.71       57.53     56.77 o 
  -4   6   4        3.18        3.78     38.96 o 
  -3   6   4      581.71      675.09     67.76 o 
  -2   6   4      225.47      239.61     28.51 o 
  -1   6   4      472.17      524.80     28.23 o 
   0   6   4      195.25      232.55     26.69 o 
   1   6   4      417.73      495.74     36.48 o 
   2   6   4       61.17       87.96     28.94 o 
   3   6   4        0.05      -28.00     28.00 o 
   4   6   4        2.76      -16.39     41.31 o 
  -5   7   4        2.68      -48.92     55.83 o 
  -4   7   4       71.93       65.77     43.15 o 
  -3   7   4      567.32      724.43     57.66 o 
  -2   7   4     4441.44     4305.07     93.34 o 
  -1   7   4     2791.80     2857.40     64.55 o 
   0   7   4       98.03      110.73     24.94 o 
   1   7   4       70.72       59.90     21.88 o 
   2   7   4      198.21      227.51     40.87 o 
   3   7   4      869.25      964.89     56.65 o 
   4   7   4       54.09       45.40     38.56 o 
  -5   8   4       32.60       77.36     76.49 o 
  -4   8   4      105.34       85.56     71.00 o 
  -3   8   4       29.23      -33.66     39.22 o 
  -2   8   4        0.25       11.48     20.27 o 
  -1   8   4     1769.95     1758.75     54.82 o 
   0   8   4     5493.14     5411.39    170.85 o 
   1   8   4     2589.49     2313.11     73.18 o 
   2   8   4        5.28        1.37     31.40 o 
   3   8   4        8.21      -33.04     33.04 o 
   4   8   4      134.15       31.90     43.15 o 
  -4   9   4        8.11      -99.01     99.01 o 
  -3   9   4     1570.58     1436.96    103.95 o 
  -2   9   4      294.16      358.08     58.65 o 
  -1   9   4      184.38      189.55     37.81 o 
   0   9   4      347.33      395.54     53.66 o 
   1   9   4      103.28      113.08     33.55 o 
   2   9   4      373.28      355.32     46.38 o 
   3   9   4      170.79      177.05     48.11 o 
   4   9   4       85.57        0.62     56.19 o 
  -4  10   4        2.09     -109.39    109.39 o 
  -3  10   4       16.06        6.10     88.11 o 
  -2  10   4       74.09      -54.80     96.45 o 
  -1  10   4      349.08      328.16     46.03 o 
   0  10   4       13.14       28.28     40.84 o 
   1  10   4       54.62       49.39     33.11 o 
   2  10   4      255.16      296.45     67.51 o 
   3  10   4       96.40       94.28     57.34 o 
   4  10   4        3.50       31.69     57.29 o 
  -4  11   4        6.69      -85.32    115.97 o 
  -3  11   4       13.54      -57.89     57.89 o 
  -2  11   4      196.11      241.80     75.09 o 
  -1  11   4      485.08      636.56     59.76 o 
   0  11   4        0.77       -5.08     47.09 o 
   1  11   4       46.14       60.64     35.82 o 
   2  11   4      383.04      340.05     56.23 o 
   3  11   4      211.44      322.23     56.49 o 
  -3  12   4       42.70      -45.95     45.95 o 
  -2  12   4        0.32      -21.81     65.84 o 
  -1  12   4       91.72       69.58     44.81 o 
   0  12   4      570.76      665.39     76.96 o 
   1  12   4      759.84      760.30     77.16 o 
   2  12   4       73.41       65.21     48.99 o 
   3  12   4        0.00       60.75     71.43 o 
  -3  13   4        7.32      -70.21     70.21 o 
  -2  13   4       97.84      -47.95     69.26 o 
  -1  13   4        4.37      -33.92     45.95 o 
   0  13   4       82.22       75.85     76.41 o 
   1  13   4       27.44       78.67     56.22 o 
   2  13   4       63.76       54.61     52.80 o 
  -2  14   4        5.78      -59.14     85.26 o 
  -1  14   4       30.68      -25.04     76.91 o 
   0  14   4       40.94       88.68     66.43 o 
   1  14   4      108.08       66.70     76.27 o 
   2  14   4       86.02       57.26     57.36 o 
  -1  15   4       94.67     -166.14    181.27 o 
   0  15   4       96.77       79.98     73.69 o 
   1  15   4       14.27      -38.41     66.10 o 
  -5   1   5      371.16      421.69     89.89 o 
  -4   1   5      188.11      216.08     44.74 o 
  -3   1   5      108.01      104.37     20.74 o 
  -2   1   5      614.04      696.14     34.23 o 
  -1   1   5      218.98      214.39     24.60 o 
   0   1   5     3253.91     3268.46     77.29 o 
   1   1   5     5628.34     5561.38     96.15 o 
   3   1   5      101.53       92.24     25.18 o 
   4   1   5       46.27       76.62     40.49 o 
   5   1   5       63.28       79.39     48.60 o 
  -5   2   5      119.16       84.46     69.52 o 
  -4   2   5      252.21      224.38     49.02 o 
  -3   2   5     2820.47     2822.58     61.66 o 
  -2   2   5     3314.01     3134.63     69.70 o 
  -1   2   5     2899.76     2771.02     62.33 o 
   0   2   5        6.51       20.79     14.52 o 
   1   2   5     1303.09     1280.09     37.14 o 
   2   2   5     4210.25     3637.86     71.96 o 
   3   2   5     1303.08     1216.58     50.12 o 
   4   2   5      967.43     1025.04     71.56 o 
   5   2   5       54.14       60.26     50.67 o 
  -5   3   5       47.10       -9.56     66.88 o 
  -4   3   5      579.41      687.03     57.49 o 
  -3   3   5     1089.30     1058.97     52.40 o 
  -2   3   5      194.45      240.18     25.49 o 
  -1   3   5     2736.31     2855.92     64.88 o 
   0   3   5     3623.15     3798.69     72.90 o 
   1   3   5     3886.90     3694.34     83.42 o 
   2   3   5      286.60      242.40     22.48 o 
   3   3   5        6.50        2.75     21.09 o 
   4   3   5       24.14      -23.25     37.35 o 
   5   3   5       25.45       26.75     51.45 o 
  -5   4   5        4.01       89.26     76.30 o 
  -4   4   5      129.21      134.03     43.33 o 
  -3   4   5      119.68      129.01     36.21 o 
  -2   4   5      923.57      964.82     44.10 o 
  -1   4   5      840.25      973.26     36.22 o 
   0   4   5     1652.56     1597.18     47.27 o 
   1   4   5      190.68      260.61     27.17 o 
   2   4   5      349.70      332.48     27.03 o 
   3   4   5      188.59      157.22     31.95 o 
   4   4   5       83.59       58.66     44.48 o 
  -5   5   5        1.14       -7.86     72.35 o 
  -4   5   5       53.37       17.19     38.58 o 
  -3   5   5      259.89      233.64     42.59 o 
  -2   5   5     6174.34     6315.23    122.78 o 
  -1   5   5     3830.14     3674.59     71.29 o 
   0   5   5     5596.27     5459.11    107.02 o 
   1   5   5     3201.55     3083.91     93.76 o 
   2   5   5     1174.51     1089.93     55.82 o 
   3   5   5       18.74        4.47     27.71 o 
   4   5   5       60.41       69.06     45.25 o 
  -5   6   5        7.68      -35.73     53.77 o 
  -4   6   5      566.69      633.73     62.23 o 
  -3   6   5      584.99      651.72     56.45 o 
  -2   6   5     3192.83     3156.70     68.08 o 
  -1   6   5     6721.63     6802.20    129.36 o 
   0   6   5      607.79      680.74     54.54 o 
   1   6   5      895.58      954.28     43.77 o 
   2   6   5     1228.36     1157.77     60.15 o 
   3   6   5      142.04      163.96     37.66 o 
   4   6   5      390.73      518.02     88.76 o 
  -5   7   5        0.53       47.02     58.77 o 
  -4   7   5       40.81       42.29     42.33 o 
  -3   7   5      157.29      139.41     42.14 o 
  -2   7   5       44.86       48.03     24.31 o 
  -1   7   5     2054.06     1979.50     50.62 o 
   0   7   5     5261.60     5199.41    107.93 o 
   1   7   5      975.82      885.35     81.07 o 
   2   7   5      677.01      748.74     50.46 o 
   3   7   5       60.31       -4.61     33.55 o 
   4   7   5       44.29       56.32     40.05 o 
  -5   8   5       15.92       20.08    138.16 o 
  -4   8   5        0.74      -35.73     50.27 o 
  -3   8   5        1.02      -38.20     42.75 o 
  -2   8   5       39.93      102.29     30.82 o 
  -1   8   5        4.89       -6.02     26.13 o 
   0   8   5       96.67       97.58     28.50 o 
   1   8   5      192.06      191.14     32.73 o 
   2   8   5        0.03       35.78     33.62 o 
   3   8   5       64.84       14.85     39.31 o 
   4   8   5       26.34      -19.38     71.99 o 
  -4   9   5       46.46       58.18     64.62 o 
  -3   9   5      878.60      961.29    175.36 o 
  -2   9   5       16.20       46.04     44.12 o 
  -1   9   5      533.63      579.71     65.87 o 
   0   9   5     1317.16     1234.47     59.27 o 
   1   9   5      766.35      779.37     49.04 o 
   2   9   5      237.89      240.89     51.10 o 
   3   9   5       81.89       99.76     52.29 o 
   4   9   5        0.76      -48.58     63.24 o 
  -4  10   5       67.70      137.29    122.40 o 
  -3  10   5      343.66      243.27    147.19 o 
  -2  10   5      531.96      801.11    191.45 o 
  -1  10   5     1421.82     1387.14     92.10 o 
   0  10   5       75.70       13.20     34.20 o 
   1  10   5      100.80      113.10     35.98 o 
   2  10   5     1058.53      984.12     93.02 o 
   3  10   5      411.45      447.13     74.80 o 
  -4  11   5       75.04       54.03     84.14 o 
  -3  11   5       64.66     -140.49    140.49 o 
  -2  11   5       23.80      -62.16     62.16 o 
  -1  11   5      287.55      299.33     60.28 o 
   0  11   5       86.47       81.33     36.53 o 
   1  11   5      346.83      336.07     45.67 o 
   2  11   5      269.60      170.33     51.11 o 
   3  11   5        1.88       45.98     45.58 o 
  -3  12   5       17.93     -138.34    138.34 o 
  -2  12   5       18.96       48.02    175.03 o 
  -1  12   5        1.19      -51.39     51.39 o 
   0  12   5        0.87       27.60     37.97 o 
   1  12   5      135.83      108.62     54.69 o 
   2  12   5        8.39      -43.75     43.75 o 
   3  12   5        1.42       66.98     49.57 o 
  -3  13   5        2.11      -55.63    168.00 o 
  -2  13   5        8.64      -27.34    173.00 o 
  -1  13   5        5.66      -30.58     95.64 o 
   0  13   5      308.56      266.65     52.84 o 
   1  13   5      480.65      338.91     74.70 o 
   2  13   5      402.06      334.55     70.82 o 
  -2  14   5      333.11      299.93    209.73 o 
  -1  14   5      165.68      275.28     63.19 o 
   0  14   5        0.33      -52.20     55.96 o 
   1  14   5       13.64      -19.61     59.08 o 
   2  14   5       32.29       76.77     59.82 o 
  -1  15   5       39.07       91.28    119.32 o 
   0  15   5      120.40      167.12     75.33 o 
   1  15   5       79.94       -7.95     65.20 o 
  -5   0   6      733.24      560.28    137.43 o 
  -4   0   6     2368.95     2616.50    193.76 o 
  -3   0   6      256.95      316.36     40.57 o 
  -2   0   6       16.49       27.98     35.93 o 
  -1   0   6     4532.21     4398.56    111.91 o 
   0   0   6    14512.52    14427.65    313.96 o 
   1   0   6     4599.09     4017.69    140.16 o 
   2   0   6     5416.15     4913.66    182.93 o 
   3   0   6      636.01      526.18    175.34 o 
   4   0   6      132.95       68.41     56.86 o 
   5   0   6       51.22      -10.76    102.75 o 
  -5   1   6      149.23      141.63     70.12 o 
  -4   1   6      116.12      129.31     57.95 o 
  -3   1   6      260.64      287.23     26.53 o 
  -2   1   6     5106.96     4776.76    183.44 o 
  -1   1   6     1558.52     1548.12     50.53 o 
   0   1   6     3353.74     3557.95     84.58 o 
   1   1   6     1908.49     2093.90     49.92 o 
   2   1   6      571.50      489.22     51.68 o 
   3   1   6      885.78      955.65     46.44 o 
   4   1   6      269.14      229.42     49.06 o 
   5   1   6        8.75      -31.66     49.45 o 
  -5   2   6       13.54       49.19     67.19 o 
  -4   2   6       22.49       -6.58     38.04 o 
  -3   2   6       48.54       39.92     27.65 o 
  -2   2   6      909.76      950.27     38.77 o 
  -1   2   6        6.09       18.20     22.50 o 
   0   2   6      214.74      242.70     22.30 o 
   1   2   6      585.24      561.78     27.72 o 
   2   2   6      159.36      181.69     25.60 o 
   3   2   6        3.85      -10.87     19.72 o 
   4   2   6       33.46      -11.22     38.03 o 
  -5   3   6        7.49       87.54     72.21 o 
  -4   3   6      345.98      348.50     48.80 o 
  -3   3   6     2122.69     2072.82     60.13 o 
  -2   3   6     3770.27     3551.68     79.40 o 
  -1   3   6     2541.95     2525.92     62.12 o 
   0   3   6     1923.57     1875.90     48.21 o 
   1   3   6       18.37        0.27     23.28 o 
   2   3   6      455.15      428.93     31.27 o 
   3   3   6     1325.78     1266.83     53.00 o 
   4   3   6        7.06      -38.88     38.88 o 
  -5   4   6      114.02      104.52     79.31 o 
  -4   4   6      284.13      308.07     49.87 o 
  -3   4   6      791.88      853.87     59.61 o 
  -2   4   6      827.85      900.72     38.99 o 
  -1   4   6     5886.47     6045.78    116.72 o 
   0   4   6     8336.56     8407.46    141.10 o 
   1   4   6     2204.31     1832.06     49.88 o 
   2   4   6     1091.43      970.69     41.56 o 
   3   4   6      182.98      177.67     35.46 o 
   4   4   6      236.22      233.38     52.05 o 
  -5   5   6       23.78       92.79     79.74 o 
  -4   5   6      580.21      655.21     61.68 o 
  -3   5   6      980.70     1045.39     57.26 o 
  -2   5   6      580.36      646.11     41.97 o 
  -1   5   6     3800.55     3800.96     82.81 o 
   0   5   6     1904.70     1948.98     55.91 o 
   1   5   6      346.81      388.09     31.06 o 
   2   5   6      424.43      460.57     40.80 o 
   3   5   6      405.34      451.16     44.88 o 
  -5   6   6       23.41       50.48     73.91 o 
  -4   6   6       79.32       81.52     44.52 o 
  -3   6   6       22.52       13.07     35.95 o 
  -2   6   6      354.11      472.21     36.84 o 
  -1   6   6      181.11      209.09     27.54 o 
   0   6   6      243.17      300.57     29.33 o 
   1   6   6       21.87        7.23     15.93 o 
   2   6   6      659.78      806.25     49.75 o 
   3   6   6      237.51      207.02     42.70 o 
   4   6   6       40.17      -54.65     54.65 o 
  -5   7   6        0.04      -19.48     58.67 o 
  -4   7   6       11.52       40.45     41.38 o 
  -3   7   6      805.65      923.96     66.79 o 
  -2   7   6     2054.24     2075.26     62.51 o 
  -1   7   6     1009.57     1005.08     38.19 o 
   0   7   6      203.33      227.41     28.90 o 
   1   7   6       84.97       60.58     37.12 o 
   2   7   6        7.13        7.04     29.14 o 
   3   7   6      109.47      140.39     41.34 o 
   4   7   6       56.74      115.01     80.30 o 
  -4   8   6      157.51      129.51     77.67 o 
  -3   8   6      222.09      192.78     46.07 o 
  -2   8   6       22.61        1.84     24.84 o 
  -1   8   6      875.55      829.96     43.34 o 
   0   8   6     4961.87     4818.13    106.77 o 
   1   8   6     3692.21     3426.37     93.77 o 
   2   8   6      694.27      829.02     59.95 o 
   3   8   6       42.97       65.21     40.06 o 
   4   8   6        9.34        4.16     45.60 o 
  -4   9   6        7.25       66.55    143.22 o 
  -3   9   6      298.40      258.48     73.06 o 
  -2   9   6      605.01      768.26     62.88 o 
  -1   9   6     1020.76      910.51     57.26 o 
   0   9   6       70.78       46.07     32.88 o 
   1   9   6        0.31        2.07     29.13 o 
   2   9   6        6.47       43.51     40.05 o 
   3   9   6       99.65      111.43     43.26 o 
  -4  10   6        1.18      132.89     74.78 o 
  -3  10   6       63.62       -9.20    119.73 o 
  -2  10   6      152.70      154.33     70.97 o 
  -1  10   6       78.55       23.47     35.65 o 
   0  10   6       12.31      -15.90     32.31 o 
   1  10   6        3.32        8.98     32.36 o 
   2  10   6       28.39       23.26     36.09 o 
   3  10   6        6.70      -10.84     47.54 o 
  -4  11   6       42.04       58.90    222.49 o 
  -3  11   6      135.87      139.92    169.61 o 
  -2  11   6      508.55      592.65     92.78 o 
  -1  11   6      240.09      266.88     45.77 o 
   0  11   6      349.19      362.22     48.24 o 
   1  11   6        3.95      -32.71     32.71 o 
   2  11   6      414.70      292.42     76.73 o 
   3  11   6      215.89      224.77     52.00 o 
  -3  12   6       92.73       61.88    108.61 o 
  -2  12   6        5.17      -61.36     97.92 o 
  -1  12   6      272.69      299.38     57.51 o 
   0  12   6      714.46      806.49     62.21 o 
   1  12   6      350.04      289.64     61.38 o 
   2  12   6      480.81      335.69     59.73 o 
  -3  13   6      182.98      206.37     74.98 o 
  -2  13   6       87.99       91.74     98.14 o 
  -1  13   6      259.49      296.46     58.32 o 
   0  13   6      220.73      171.89     49.76 o 
   1  13   6       72.39      -15.04     59.92 o 
   2  13   6       47.13        5.46     50.03 o 
  -2  14   6        0.54     -175.44    175.44 o 
  -1  14   6       81.09       81.15     53.78 o 
   0  14   6      257.29      308.05     74.65 o 
   1  14   6        5.49       -1.24     64.70 o 
  -1  15   6       35.83      115.00    107.88 o 
   0  15   6      100.37      271.50     97.76 o 
  -5   1   7      203.03      127.99     65.10 o 
  -4   1   7      820.69      943.92    159.52 o 
  -3   1   7     1474.40     1466.26     56.07 o 
  -2   1   7      158.72      203.46     30.92 o 
  -1   1   7      166.35      197.59     29.88 o 
   0   1   7     3273.11     3159.06    122.77 o 
   1   1   7     3134.48     3142.04     67.68 o 
   2   1   7      489.14      479.88     30.65 o 
   3   1   7        3.57      -21.93     40.80 o 
   4   1   7        4.76      -47.21     54.22 o 
  -5   2   7       47.12       81.85     73.97 o 
  -4   2   7       10.48        6.63     45.78 o 
  -3   2   7     2203.02     2080.42     62.15 o 
  -2   2   7     8354.64     8016.84    151.81 o 
  -1   2   7    11141.87    10862.42    189.82 o 
   0   2   7      609.37      510.73     59.68 o 
   1   2   7      396.90      422.84     27.82 o 
   2   2   7      678.56      656.42     40.87 o 
   3   2   7     1924.49     1970.53     72.13 o 
   4   2   7       93.42       22.25     65.07 o 
  -5   3   7      821.30      647.47    106.26 o 
  -4   3   7      115.34       46.72     48.43 o 
  -3   3   7      758.86      907.42     46.70 o 
  -2   3   7     1074.91     1195.89     45.43 o 
  -1   3   7      174.36      202.84     29.29 o 
   0   3   7     1262.41     1224.85     71.00 o 
   1   3   7     1860.89     1750.68     49.45 o 
   2   3   7      406.96      414.99     33.75 o 
   3   3   7        0.80      -11.48     27.49 o 
   4   3   7      201.94      123.38     50.15 o 
  -5   4   7        0.04      103.76     80.28 o 
  -4   4   7       28.08       24.47     40.60 o 
  -3   4   7       67.74       44.25     37.53 o 
  -2   4   7      870.94      947.62     42.26 o 
  -1   4   7      275.18      328.50     42.20 o 
   0   4   7       36.22       78.22     22.70 o 
   1   4   7       62.84       82.89     22.89 o 
   2   4   7       11.16      -22.35     22.85 o 
   3   4   7        3.82        1.17     29.85 o 
   4   4   7        9.71       10.59     36.61 o 
  -5   5   7       23.32       82.13     82.00 o 
  -4   5   7      157.79      140.06     47.56 o 
  -3   5   7      107.71       90.52     41.70 o 
  -2   5   7       19.62       -1.77     25.24 o 
  -1   5   7      511.04      552.44     34.16 o 
   0   5   7     4395.20     4281.15     94.60 o 
   1   5   7     1529.84     1432.36     48.07 o 
   2   5   7      814.51      778.32     46.45 o 
   3   5   7      252.85      203.33     41.27 o 
   4   5   7        5.26       70.67     54.62 o 
  -5   6   7       26.12       66.71     79.81 o 
  -4   6   7        1.98      -25.99     41.04 o 
  -3   6   7      244.55      239.64     48.65 o 
  -2   6   7     3217.60     3184.87     80.94 o 
  -1   6   7     2615.86     2424.72     65.14 o 
   0   6   7      411.51      467.59     36.59 o 
   1   6   7       14.97       13.72     19.61 o 
   2   6   7      755.05      729.58     51.77 o 
   3   6   7      115.09      140.81     37.18 o 
   4   6   7       16.03      -39.61     51.99 o 
  -5   7   7      140.02      256.10     89.42 o 
  -4   7   7       83.53      108.15     47.50 o 
  -3   7   7      118.69      161.40     45.04 o 
  -2   7   7      270.81      222.32     33.98 o 
  -1   7   7      464.35      564.54     35.66 o 
   0   7   7      286.05      281.40     37.13 o 
   1   7   7      993.08     1003.40     88.66 o 
   2   7   7      790.48      811.95     56.44 o 
   3   7   7       23.35        5.85     34.98 o 
   4   7   7       16.13       96.47     57.51 o 
  -4   8   7        2.53       47.37     49.76 o 
  -3   8   7     1089.92     1032.44     63.38 o 
  -2   8   7        7.21       -9.29     26.60 o 
  -1   8   7      445.77      554.28     41.41 o 
   0   8   7       53.50       86.05     36.70 o 
   1   8   7       57.41       39.73     29.79 o 
   2   8   7       94.84       83.09     38.30 o 
   3   8   7       12.39       46.99     38.58 o 
   4   8   7        7.30       74.96     58.44 o 
  -4   9   7      141.59      136.41    151.74 o 
  -3   9   7        5.06      -11.06     55.33 o 
  -2   9   7        5.23      -17.43     32.36 o 
  -1   9   7      344.21      292.00     39.18 o 
   0   9   7      769.19      749.52     52.45 o 
   1   9   7     1654.64     1428.32     59.32 o 
   2   9   7       20.05       19.97     39.48 o 
   3   9   7      125.10      140.79     46.46 o 
  -4  10   7      240.50      279.79    210.25 o 
  -3  10   7      493.44      526.62     90.24 o 
  -2  10   7      893.33      893.34     71.33 o 
  -1  10   7     1784.91     1694.66    123.79 o 
   0  10   7      227.52      298.27     44.72 o 
   1  10   7      439.92      529.79     49.57 o 
   2  10   7      191.49      149.55     47.54 o 
   3  10   7      198.28      233.41     97.63 o 
  -4  11   7        0.68     -127.09    127.09 o 
  -3  11   7      195.52      221.21    143.64 o 
  -2  11   7      147.06      122.74     93.78 o 
  -1  11   7      818.74      926.13     75.52 o 
   0  11   7      140.90      163.58     44.70 o 
   1  11   7       70.08       31.29     43.08 o 
   2  11   7       74.04       24.69     36.41 o 
   3  11   7        3.96       58.27     52.76 o 
  -3  12   7        4.40       23.77    128.58 o 
  -2  12   7        4.83      -33.05    100.58 o 
  -1  12   7        4.32       18.89     43.46 o 
   0  12   7       61.65       37.51     44.94 o 
   1  12   7      214.19      207.91     57.99 o 
   2  12   7        5.74        5.84     45.53 o 
  -3  13   7        5.04       30.27    240.02 o 
  -2  13   7        1.72     -110.01    110.01 o 
  -1  13   7       20.07       35.70     46.15 o 
   0  13   7       94.65      126.07     51.04 o 
   1  13   7      460.76      418.63     69.91 o 
   2  13   7        2.98       29.25     60.47 o 
  -2  14   7      398.56      626.79    226.58 o 
  -1  14   7      216.80      393.14     66.94 o 
   0  14   7        8.37      104.20     72.44 o 
   1  14   7        0.91       15.19     61.51 o 
  -1  15   7        0.23     -100.97    135.63 o 
   0  15   7       43.50      157.63    110.57 o 
  -5   0   8       94.17      111.58    106.13 o 
  -4   0   8     1294.03     1500.61    157.62 o 
  -3   0   8     4293.21     4123.18    154.85 o 
  -2   0   8      156.37      146.34     50.74 o 
  -1   0   8       36.26       58.55     26.41 o 
   0   0   8      697.39      676.34    126.69 o 
   1   0   8      884.29      888.23     52.56 o 
   2   0   8     2830.27     2659.85     91.80 o 
   3   0   8      787.24      582.29     99.14 o 
   4   0   8       38.47       83.25     71.43 o 
  -5   1   8       20.92       13.34     52.92 o 
  -4   1   8       49.03       17.47     47.98 o 
  -3   1   8      912.52      935.68     48.57 o 
  -2   1   8     3260.13     3068.01     97.94 o 
  -1   1   8     1340.81     1247.92     45.00 o 
   1   1   8      152.94      159.21     23.96 o 
   2   1   8      867.23      863.60     38.09 o 
   3   1   8      527.09      655.45    100.54 o 
   4   1   8      277.03      253.03     61.76 o 
  -5   2   8      108.15        3.10    105.34 o 
  -4   2   8      145.52      132.25     52.98 o 
  -3   2   8        6.38       21.01     30.78 o 
  -2   2   8      216.82      245.66     33.54 o 
  -1   2   8      846.60      907.91     60.95 o 
   0   2   8        3.68        1.00     16.43 o 
   1   2   8      603.66      674.84     35.40 o 
   2   2   8      252.97      212.28     29.69 o 
   3   2   8       39.05      -21.28     32.76 o 
   4   2   8        0.87       -6.62     39.05 o 
  -5   3   8       54.30       80.12     77.36 o 
  -4   3   8        8.35        0.27     45.65 o 
  -3   3   8      467.71      556.09     45.09 o 
  -2   3   8     1005.95     1034.00     45.73 o 
  -1   3   8     2700.87     2548.09     68.79 o 
   0   3   8      249.28      258.28     25.78 o 
   1   3   8      945.57     1024.82     41.17 o 
   2   3   8       90.28       60.22     23.98 o 
   3   3   8      218.07      201.43     37.40 o 
   4   3   8      128.76       83.57     77.01 o 
  -5   4   8       71.43       37.33     78.69 o 
  -4   4   8      267.44      289.82     61.88 o 
  -3   4   8     1326.44     1257.43     52.65 o 
  -2   4   8        0.61       -8.85     26.89 o 
  -1   4   8      455.11      556.97     43.98 o 
   0   4   8     4333.20     4431.87     90.16 o 
   1   4   8     2611.33     2452.43     64.11 o 
   2   4   8      789.70      767.39     52.12 o 
   3   4   8       19.09       27.87     29.91 o 
   4   4   8        7.72       28.70     53.83 o 
  -5   5   8       25.63       52.62     85.09 o 
  -4   5   8        8.63      -19.18     43.29 o 
  -3   5   8      224.15      218.94     49.54 o 
  -2   5   8      823.81      936.06     48.81 o 
  -1   5   8     1311.80     1158.95     44.25 o 
   0   5   8     2002.96     2147.42     64.01 o 
   1   5   8       12.38        9.38     24.20 o 
   2   5   8      313.58      302.15     45.71 o 
   3   5   8      223.02      213.25     61.10 o 
   4   5   8        7.70       61.99     47.70 o 
  -5   6   8       32.82       72.71     82.96 o 
  -4   6   8       35.71        0.18     43.37 o 
  -3   6   8      150.20      121.55     46.11 o 
  -2   6   8        0.83      -27.01     27.01 o 
  -1   6   8       34.00       38.98     21.02 o 
   0   6   8        3.23       -1.57     22.52 o 
   1   6   8      158.23      118.02     28.34 o 
   2   6   8      303.56      282.86     41.29 o 
   3   6   8        0.14      -25.19     31.23 o 
   4   6   8        0.48       74.62     50.48 o 
  -5   7   8        1.04       56.70    104.70 o 
  -4   7   8       30.02       30.66     46.71 o 
  -3   7   8       76.37       44.82     41.68 o 
  -2   7   8     1781.47     1783.73     62.01 o 
  -1   7   8     1976.97     2003.93     56.53 o 
   0   7   8      272.84      273.52     35.59 o 
   1   7   8      269.16      291.69     36.12 o 
   2   7   8      319.44      328.77     43.33 o 
   3   7   8      132.60      196.68     46.00 o 
   4   7   8       85.83      175.65     62.68 o 
  -4   8   8      528.99      589.32    176.68 o 
  -3   8   8      437.45      585.23     62.40 o 
  -2   8   8       70.29       42.70     30.47 o 
  -1   8   8      127.14      106.58     30.16 o 
   0   8   8      413.14      301.57     36.99 o 
   1   8   8     1958.06     1822.91     71.02 o 
   2   8   8      666.04      638.45     58.24 o 
   3   8   8       21.56       20.10     39.61 o 
  -4   9   8       35.80       39.35    157.66 o 
  -3   9   8        1.73      -55.81     55.81 o 
  -2   9   8      280.67      253.01     49.36 o 
  -1   9   8      337.12      316.55     52.94 o 
   0   9   8      108.85      134.37     34.58 o 
   1   9   8      149.68      145.29     34.55 o 
   2   9   8       47.72       39.34     41.60 o 
   3   9   8        1.96       30.88     44.14 o 
  -4  10   8        0.14      120.84    192.01 o 
  -3  10   8        2.77      -35.23    107.10 o 
  -2  10   8        1.93      -42.49     43.18 o 
  -1  10   8      180.08      163.37     43.92 o 
   0  10   8      135.43      105.03     37.92 o 
   1  10   8       33.77       34.98     34.10 o 
   2  10   8        2.06        8.55     38.19 o 
   3  10   8       18.14      -31.87     62.76 o 
  -4  11   8      612.91      603.33    244.76 o 
  -3  11   8      129.69      189.87     74.22 o 
  -2  11   8      694.04      753.13    101.02 o 
  -1  11   8      143.61      180.56     49.83 o 
   0  11   8      147.49      148.72     40.21 o 
   1  11   8      232.60      200.56     51.06 o 
   2  11   8       16.40       12.83     35.14 o 
  -3  12   8      151.59      257.64    233.53 o 
  -2  12   8       13.68       12.61    150.30 o 
  -1  12   8       48.11       71.29     47.17 o 
   0  12   8      498.84      512.04     94.68 o 
   1  12   8      212.89      204.54     56.55 o 
   2  12   8       22.02       18.77     45.11 o 
  -3  13   8       16.10       -9.70    164.88 o 
  -2  13   8      150.89     -108.69    174.28 o 
  -1  13   8       16.18       44.75     47.82 o 
   0  13   8       63.14      117.20     48.95 o 
   1  13   8        0.24       11.76     60.54 o 
   2  13   8       80.50       92.14     66.78 o 
  -2  14   8       32.75       48.85    155.96 o 
  -1  14   8       10.76       89.71     73.77 o 
   0  14   8       40.30      175.32    115.62 o 
   1  14   8        5.19       14.30     55.85 o 
  -5   1   9       19.52       -5.61     60.75 o 
  -4   1   9      355.07      445.90     82.42 o 
  -3   1   9       87.83       37.99     36.47 o 
  -2   1   9      265.87      343.07     39.41 o 
  -1   1   9     2398.65     2346.90     63.09 o 
   0   1   9       19.29       -5.09     19.05 o 
   1   1   9      842.16      865.34     39.00 o 
   2   1   9      934.41      953.02     41.55 o 
   3   1   9      119.78      108.77     42.08 o 
   4   1   9      104.69      116.89     46.50 o 
  -5   2   9       18.52      -26.13     74.05 o 
  -4   2   9        8.18       50.15     52.07 o 
  -3   2   9     1493.15     1544.66     58.57 o 
  -2   2   9     1139.68     1081.34     48.13 o 
  -1   2   9     3585.41     3677.32     88.21 o 
   0   2   9      487.56      545.36     37.79 o 
   1   2   9       84.99       73.32     22.73 o 
   2   2   9     1413.87     1302.76     59.12 o 
   3   2   9      160.40      153.01     31.53 o 
   4   2   9      213.92      215.21     54.21 o 
  -5   3   9        6.62       50.73     84.09 o 
  -4   3   9      493.58      553.44     73.47 o 
  -3   3   9      316.15      402.75     43.59 o 
  -2   3   9       72.02       63.64     31.11 o 
  -1   3   9      834.42      940.48     74.10 o 
   0   3   9      268.49      294.67     41.01 o 
   1   3   9     2088.06     2052.41     68.76 o 
   2   3   9       16.17       -3.66     32.28 o 
   3   3   9       63.08       68.51     27.50 o 
   4   3   9        3.91      106.77     47.73 o 
  -5   4   9       48.11       -5.07     80.10 o 
  -4   4   9       20.11        1.65     50.65 o 
  -3   4   9       87.45       66.77     35.64 o 
  -2   4   9       90.06       57.16     32.01 o 
  -1   4   9        3.30       -4.20     27.61 o 
   0   4   9       29.23        9.85     19.09 o 
   1   4   9       21.26       41.20     31.47 o 
   2   4   9       87.76       25.67     29.33 o 
   3   4   9       31.55       12.98     31.16 o 
   4   4   9       79.41      264.35     98.69 o 
  -5   5   9       33.68       77.01     87.64 o 
  -4   5   9      462.88      619.97     79.30 o 
  -3   5   9       59.80      128.46     36.48 o 
  -2   5   9      392.82      530.15     60.22 o 
  -1   5   9      267.24      291.13     30.74 o 
   0   5   9     2226.33     2302.58     69.62 o 
   1   5   9     1971.23     1981.79     62.34 o 
   2   5   9      657.42      689.93     51.44 o 
   3   5   9       81.24      116.73     37.26 o 
   4   5   9        1.51       77.01     56.42 o 
  -5   6   9       34.43        5.10     83.26 o 
  -4   6   9        0.23      -12.87     44.77 o 
  -3   6   9      293.23      378.43     56.93 o 
  -2   6   9     1764.00     1634.13     61.96 o 
  -1   6   9     1066.40     1059.93     88.20 o 
   0   6   9     1870.25     1780.72     57.10 o 
   1   6   9      104.96      112.01     30.98 o 
   2   6   9      688.63      766.56     63.81 o 
   3   6   9      725.74      785.35     60.05 o 
   4   6   9      145.51      317.56     82.65 o 
  -5   7   9       29.54       30.07     88.35 o 
  -4   7   9      105.55      128.97     53.78 o 
  -3   7   9      544.87      732.85     87.70 o 
  -2   7   9      195.69      219.19     38.51 o 
  -1   7   9      209.67      241.78     40.86 o 
   0   7   9      389.40      342.44     36.05 o 
   1   7   9      522.81      634.40     75.07 o 
   2   7   9      296.41      269.62     51.22 o 
   3   7   9       64.61       79.12     41.19 o 
  -4   8   9       26.57      121.27     63.91 o 
  -3   8   9       47.12       25.38     44.44 o 
  -2   8   9      141.30      125.28     36.69 o 
  -1   8   9       35.35       12.89     36.05 o 
   0   8   9        4.07       14.66     24.36 o 
   1   8   9        0.93       17.07     34.00 o 
   2   8   9       31.58      -15.03     35.25 o 
   3   8   9       94.86       52.40     42.66 o 
  -4   9   9        1.64      -39.73    130.05 o 
  -3   9   9      206.74      249.16    111.61 o 
  -2   9   9       10.49      -30.79     82.49 o 
  -1   9   9      627.06      594.08     64.87 o 
   0   9   9     1610.31     1455.85     60.21 o 
   1   9   9      773.96      716.51     51.96 o 
   2   9   9       82.66      104.82     43.51 o 
   3   9   9       54.08       45.28     46.07 o 
  -4  10   9       19.44       41.40    284.71 o 
  -3  10   9      280.63      448.04    200.61 o 
  -2  10   9      422.05      611.57    135.24 o 
  -1  10   9      126.61      128.15     47.63 o 
   0  10   9      221.74      228.13     41.96 o 
   1  10   9      186.58      165.92     47.46 o 
   2  10   9      154.18      119.41     56.31 o 
   3  10   9      180.47      176.79     58.39 o 
  -3  11   9      143.20      109.80    141.18 o 
  -2  11   9        2.44       24.61     58.80 o 
  -1  11   9       93.88       83.57     40.79 o 
   0  11   9      168.77      171.72     41.33 o 
   1  11   9      455.91      389.53     59.17 o 
   2  11   9       70.99       81.46     42.64 o 
  -3  12   9      148.59      281.50     83.41 o 
  -2  12   9       41.98      195.66     60.14 o 
  -1  12   9      190.07      178.69     55.58 o 
   0  12   9      131.93      207.85     53.49 o 
   1  12   9      236.03      153.42     54.79 o 
   2  12   9        6.80       31.24     46.77 o 
  -2  13   9        3.56      202.66     91.92 o 
  -1  13   9       55.97      107.69     52.73 o 
   0  13   9       18.43       84.79     86.04 o 
   1  13   9       11.79       30.75     59.83 o 
  -1  14   9      257.53      407.10     89.18 o 
   0  14   9       25.51       82.11     80.78 o 
  -5   0  10      175.63      172.59    127.34 o 
  -4   0  10      573.20      674.39    153.56 o 
  -3   0  10        6.00       45.06     62.09 o 
  -2   0  10      174.77      191.42     75.77 o 
  -1   0  10     1221.57     1221.78     85.31 o 
   0   0  10     2211.85     2113.32     83.44 o 
   1   0  10     1425.13     1382.58     71.43 o 
   2   0  10       22.40       16.35     32.70 o 
   3   0  10      618.48      580.07     97.03 o 
   4   0  10       69.13      296.21    153.40 o 
  -5   1  10        3.78       45.25     72.61 o 
  -4   1  10       26.95       58.27     52.52 o 
  -3   1  10      632.07      682.04     77.69 o 
  -2   1  10     4221.58     4040.17     94.64 o 
  -1   1  10     1225.37     1223.06     47.15 o 
   0   1  10     1931.81     2041.26     57.19 o 
   1   1  10        0.89      -20.50     20.50 o 
   2   1  10       30.09        8.99     23.76 o 
   3   1  10        8.61       -5.18     37.10 o 
   4   1  10      158.55      222.89     53.80 o 
  -5   2  10       97.98       50.39     83.58 o 
  -4   2  10        5.86      -50.10     50.10 o 
  -3   2  10      158.98      216.59     48.67 o 
  -2   2  10       21.13       19.44     32.41 o 
  -1   2  10     1203.77     1349.82     48.98 o 
   0   2  10      139.85      211.21     53.62 o 
   1   2  10       31.48      -18.14     25.90 o 
   2   2  10       12.04      -20.44     31.47 o 
   3   2  10      393.14      449.88     59.57 o 
   4   2  10       49.06       83.44     47.00 o 
  -5   3  10       57.71       70.02     92.27 o 
  -4   3  10        0.65       24.69     56.70 o 
  -3   3  10      561.07      644.61     52.16 o 
  -2   3  10     1054.88     1125.93     88.81 o 
  -1   3  10      283.99      261.29     26.93 o 
   0   3  10        7.64       -0.98     21.13 o 
   1   3  10       35.64       72.73     25.70 o 
   2   3  10     1076.89     1070.52     62.91 o 
   3   3  10      457.35      448.79     67.40 o 
   4   3  10      241.74      364.27     62.17 o 
  -5   4  10      162.18      244.45    104.25 o 
  -4   4  10      343.18      508.37     74.90 o 
  -3   4  10      910.37     1031.89     69.99 o 
  -2   4  10        1.31       15.16     34.29 o 
  -1   4  10      138.08      117.68     29.55 o 
   0   4  10     4569.42     4658.00     99.48 o 
   1   4  10     5875.82     5685.54    116.50 o 
   2   4  10      372.49      449.56     47.81 o 
   3   4  10      280.75      194.51     59.27 o 
   4   4  10        1.94      117.37     90.62 o 
  -5   5  10      117.81      150.00    101.43 o 
  -4   5  10        2.01       34.27     56.76 o 
  -3   5  10      631.41      784.40     79.30 o 
  -2   5  10      304.72      406.37     44.96 o 
  -1   5  10      513.72      503.72     39.90 o 
   0   5  10      417.38      545.15     40.93 o 
   1   5  10      148.72      165.12     44.57 o 
   2   5  10      327.96      344.02     45.12 o 
   3   5  10      343.22      374.55     48.26 o 
   4   5  10      161.81      357.65    118.32 o 
  -5   6  10        0.34       15.01     94.68 o 
  -4   6  10        5.29       71.04     57.69 o 
  -3   6  10        4.50       10.06     44.53 o 
  -2   6  10       84.70      106.37     37.27 o 
  -1   6  10      303.61      400.02     45.40 o 
   0   6  10      255.69      307.94     38.34 o 
   1   6  10        0.67        1.77     27.85 o 
   2   6  10      280.25      294.47     44.97 o 
   3   6  10        0.40       39.32     35.04 o 
  -4   7  10        4.89      -23.74     78.97 o 
  -3   7  10      174.68      217.46     55.08 o 
  -2   7  10      552.78      623.54     51.97 o 
  -1   7  10     1752.72     1608.78     64.23 o 
   0   7  10      142.55      142.04     33.71 o 
   1   7  10        9.99       19.42     30.74 o 
   2   7  10      490.48      453.24     88.74 o 
   3   7  10      113.99      102.74     43.17 o 
  -4   8  10      248.76      235.23     59.59 o 
  -3   8  10      439.88      442.21     64.11 o 
  -2   8  10       28.58        9.98     36.38 o 
  -1   8  10       91.69      182.21     44.28 o 
   0   8  10     3341.02     3186.05     87.81 o 
   1   8  10     1380.04     1334.35     70.92 o 
   2   8  10      820.33      806.58     74.50 o 
   3   8  10       66.05       74.04     45.30 o 
  -4   9  10       85.83       62.46    118.29 o 
  -3   9  10      182.66      206.20     74.14 o 
  -2   9  10       25.72       49.48     40.86 o 
  -1   9  10      734.68      862.62     66.06 o 
   0   9  10      330.93      311.02     43.72 o 
   1   9  10      368.57      392.55     44.62 o 
   2   9  10      346.54      212.61     62.06 o 
   3   9  10       84.64      115.73     49.10 o 
  -4  10  10      111.52      206.55    289.90 o 
  -3  10  10        8.39       27.95    114.56 o 
  -2  10  10      111.42      100.19     48.02 o 
  -1  10  10       14.79       -0.42     68.54 o 
   0  10  10       37.72       56.87     34.69 o 
   1  10  10        1.67      -19.27     39.68 o 
   2  10  10       13.15        5.18     48.05 o 
  -3  11  10      300.51      416.10     93.67 o 
  -2  11  10      459.14      400.58     62.47 o 
  -1  11  10      276.81      390.59     62.48 o 
   0  11  10       61.13      101.44     46.77 o 
   1  11  10      149.92      172.10     50.09 o 
   2  11  10      149.86      111.54     58.17 o 
  -3  12  10       93.97      106.95    175.07 o 
  -2  12  10        1.08       40.82    197.49 o 
  -1  12  10       35.41       60.06     42.89 o 
   0  12  10      700.86      758.79     74.84 o 
   1  12  10       19.02       17.58     47.15 o 
   2  12  10      106.40      103.86     49.61 o 
  -2  13  10        6.17      153.79     72.08 o 
  -1  13  10       70.08      149.18     55.05 o 
   0  13  10       48.45       92.56     52.71 o 
   1  13  10       18.70       10.74     50.13 o 
  -1  14  10       26.24       43.09    100.85 o 
   0  14  10       17.32       90.53     61.70 o 
  -5   1  11       88.27       61.81     85.24 o 
  -4   1  11      575.27      700.04     83.28 o 
  -3   1  11      408.84      524.48     59.84 o 
  -1   1  11      804.41      823.78     47.40 o 
   0   1  11     4121.39     4400.94     96.12 o 
   1   1  11      759.11      788.96     42.64 o 
   2   1  11       79.39       79.71     28.27 o 
   3   1  11      176.48      213.95     52.71 o 
   4   1  11       19.71      123.39     49.11 o 
  -5   2  11       82.96       18.45     89.39 o 
  -4   2  11      592.60      689.28     82.34 o 
  -3   2  11      537.07      679.46     64.19 o 
  -2   2  11     4193.95     3880.26     96.94 o 
  -1   2  11     5182.19     4664.56    123.52 o 
   0   2  11     1525.24     1493.78     74.64 o 
   1   2  11        0.07      -32.30     43.79 o 
   2   2  11       29.43       -0.37     25.93 o 
   3   2  11      822.53      931.90     78.72 o 
   4   2  11       84.70      164.29     75.73 o 
  -5   3  11       44.43       23.34     97.21 o 
  -4   3  11       64.01       89.11     60.99 o 
  -3   3  11      439.61      544.66     97.54 o 
  -2   3  11      103.82      135.29     39.98 o 
  -1   3  11        8.78       -2.82     20.69 o 
   0   3  11      812.60      924.49     73.08 o 
   1   3  11      715.69      844.39     51.44 o 
   2   3  11     1140.03     1097.26     51.94 o 
   3   3  11       55.97       92.91     36.91 o 
   4   3  11       20.20      153.95     70.58 o 
  -5   4  11        1.41      112.82    100.98 o 
  -4   4  11        0.65       80.17     62.95 o 
  -3   4  11       21.25      -28.31     37.26 o 
  -2   4  11      401.29      544.60     50.83 o 
  -1   4  11      232.30      228.71     31.24 o 
   0   4  11      306.85      352.22     36.38 o 
   1   4  11      181.44      154.93     33.19 o 
   2   4  11       37.64       27.29     33.63 o 
   3   4  11        0.46       -1.76     34.76 o 
  -5   5  11       76.13       46.50     97.47 o 
  -4   5  11      646.42      770.85     86.92 o 
  -3   5  11        4.66       27.38     38.25 o 
  -2   5  11       28.24       17.32     37.53 o 
  -1   5  11      804.24      910.52     58.08 o 
   0   5  11     1193.19     1293.50     58.64 o 
   1   5  11     1834.06     1849.60     64.43 o 
   2   5  11     1087.52     1068.76     62.24 o 
   3   5  11       18.53       72.18     34.71 o 
  -5   6  11       38.53       31.83     95.96 o 
  -4   6  11       50.67      115.04     62.57 o 
  -3   6  11      110.15      150.79     54.12 o 
  -2   6  11     1999.92     1954.10     70.63 o 
  -1   6  11     3083.93     2893.97     86.30 o 
   0   6  11     1017.06     1118.04     57.12 o 
   1   6  11      107.54      141.69     35.10 o 
   2   6  11      240.14      268.57     45.19 o 
   3   6  11      415.34      274.32     61.86 o 
  -4   7  11      277.12      440.17     98.41 o 
  -3   7  11        1.94      -45.69     45.69 o 
  -2   7  11       10.57      -31.93     35.04 o 
  -1   7  11       44.78       53.40     38.94 o 
   0   7  11     1761.63     1663.71     60.54 o 
   1   7  11     1026.64     1059.21     63.74 o 
   2   7  11      819.49      796.89     90.53 o 
   3   7  11        4.53       58.04     41.40 o 
  -4   8  11       33.94       34.19     71.34 o 
  -3   8  11       13.98       16.21     48.66 o 
  -2   8  11        4.15      -18.31     37.93 o 
  -1   8  11        7.96        1.69     41.43 o 
   0   8  11        7.74       -7.29     31.25 o 
   1   8  11        0.49      -11.78     35.51 o 
   2   8  11        0.00      -29.37     36.97 o 
   3   8  11        4.55       28.55     43.99 o 
  -4   9  11      233.55      211.59    102.49 o 
  -3   9  11       50.21       55.77    154.20 o 
  -2   9  11       65.13       65.63     70.79 o 
  -1   9  11       51.58       71.51     43.34 o 
   0   9  11      169.04      136.26     38.62 o 
   1   9  11     1121.94      973.79     67.00 o 
   2   9  11      203.40      194.91     49.95 o 
  -4  10  11        7.23      -45.16    167.09 o 
  -3  10  11      152.25      192.10     79.34 o 
  -2  10  11      745.81      896.36     80.20 o 
  -1  10  11      892.68     1010.41     81.14 o 
   0  10  11       26.38       30.61     56.74 o 
   1  10  11       98.03      123.01     47.22 o 
   2  10  11      215.99      163.28     61.94 o 
  -3  11  11      213.83      153.36    131.11 o 
  -2  11  11      168.53      156.32     44.10 o 
  -1  11  11       35.86        7.24     60.15 o 
   0  11  11      239.01      216.38     54.06 o 
   1  11  11      199.98      155.32     53.29 o 
   2  11  11       18.35       35.62     44.64 o 
  -3  12  11        4.35      -24.94    149.45 o 
  -2  12  11       27.05      -71.76    199.02 o 
  -1  12  11        6.74       26.43     44.57 o 
   0  12  11      203.81      280.56     59.55 o 
   1  12  11       40.17       51.41     48.96 o 
  -2  13  11       10.54      118.31     74.72 o 
  -1  13  11      157.78      263.29    140.44 o 
   0  13  11      139.91      254.07     85.24 o 
  -5   0  12       70.50       67.66    139.01 o 
  -4   0  12      929.80     1065.18    146.45 o 
  -3   0  12     1910.08     1837.90    164.17 o 
  -2   0  12      100.02       64.07     67.16 o 
  -1   0  12      571.87      614.11     59.34 o 
   0   0  12     2636.93     3030.20    110.19 o 
   1   0  12     3358.33     3519.65    124.26 o 
   2   0  12     1984.13     1911.38    105.09 o 
   3   0  12      116.89      152.60     68.82 o 
  -5   1  12        0.26      -75.24     85.65 o 
  -4   1  12       56.45       46.16     63.68 o 
  -3   1  12      103.47      130.68     50.69 o 
  -2   1  12     1720.92     1605.77     73.40 o 
  -1   1  12     4689.77     4516.99     96.60 o 
   0   1  12     1837.94     1882.43    108.26 o 
   1   1  12        3.01      -24.82     24.82 o 
   2   1  12       22.17       11.06     27.00 o 
   3   1  12        1.69       34.99     44.24 o 
  -5   2  12        6.30       -4.15     96.74 o 
  -4   2  12       50.93       75.82     65.88 o 
  -3   2  12      114.64      159.94     50.12 o 
  -2   2  12       25.56       31.62     37.39 o 
  -1   2  12       40.84       48.57     39.49 o 
   0   2  12       76.02       42.57     31.37 o 
   1   2  12       31.06       10.21     46.40 o 
   2   2  12      609.36      586.50     46.20 o 
   3   2  12       61.11       58.52     51.69 o 
  -5   3  12       21.30      -39.48     96.56 o 
  -4   3  12       14.53       28.44     61.56 o 
  -3   3  12     1306.43     1344.00     71.20 o 
  -2   3  12     2327.90     2142.05     77.33 o 
  -1   3  12     1795.29     1638.28     70.41 o 
   0   3  12      205.19      232.53     33.88 o 
   1   3  12       53.59       86.90     31.84 o 
   2   3  12        9.47       -4.35     30.34 o 
   3   3  12      125.07      129.35     52.32 o 
  -5   4  12      276.87      124.34    104.30 o 
  -4   4  12      198.90      310.35     75.37 o 
  -3   4  12     1241.44     1306.49     82.20 o 
  -2   4  12      520.33      552.81     62.93 o 
  -1   4  12      313.12      445.75     60.08 o 
   0   4  12      889.88     1059.46     67.20 o 
   1   4  12     1213.09     1387.50     58.59 o 
   2   4  12      522.04      564.87     60.23 o 
   3   4  12      133.66      138.69     42.32 o 
  -5   5  12        0.57      -93.06     93.06 o 
  -4   5  12        4.55        0.31     61.75 o 
  -3   5  12      570.51      702.23     89.82 o 
  -2   5  12      177.56      200.02     47.00 o 
  -1   5  12     2352.87     2252.44     79.47 o 
   0   5  12      900.79      970.24     52.03 o 
   1   5  12      644.78      724.88     51.61 o 
   2   5  12       86.61       86.88     38.81 o 
   3   5  12      202.78      237.51     47.96 o 
  -4   6  12        5.20      -24.13     78.08 o 
  -3   6  12       86.62      124.48     43.12 o 
  -2   6  12       50.45       27.81     40.91 o 
  -1   6  12      467.33      524.77     53.75 o 
   0   6  12       10.34       11.79     31.00 o 
   1   6  12        0.16      -21.07     33.06 o 
   2   6  12        2.87       43.26     37.74 o 
   3   6  12       65.62       44.56     38.98 o 
  -4   7  12       28.56       23.55     63.06 o 
  -3   7  12      290.57      238.99     67.95 o 
  -2   7  12       65.92       70.91     40.41 o 
  -1   7  12      328.95      382.49     51.11 o 
   0   7  12     1198.83     1194.60     56.93 o 
   1   7  12        0.22      -15.08     26.88 o 
   2   7  12      333.68      389.04     56.22 o 
   3   7  12       95.31      111.43     40.91 o 
  -4   8  12      475.20      647.80     87.65 o 
  -3   8  12      371.97      452.05     81.40 o 
  -2   8  12      150.55       88.25     43.15 o 
  -1   8  12      227.54      268.74     51.49 o 
   0   8  12      157.23      160.43     47.19 o 
   1   8  12     1128.32      955.99     66.60 o 
   2   8  12      442.81      389.23     56.68 o 
  -4   9  12        2.62      144.46     87.35 o 
  -3   9  12       17.20      -79.86    135.57 o 
  -2   9  12       69.28       77.56     49.11 o 
  -1   9  12      765.53      764.76     67.54 o 
   0   9  12        2.31      -22.70     66.84 o 
   1   9  12        0.67       35.02     39.60 o 
   2   9  12       52.55       -0.62     44.44 o 
  -3  10  12       25.05       73.70    153.19 o 
  -2  10  12       69.82      109.03     73.60 o 
  -1  10  12        0.66        4.50     61.52 o 
   0  10  12       61.53      101.84     47.31 o 
   1  10  12      118.11      130.27     46.98 o 
   2  10  12       18.42       -4.10     51.87 o 
  -3  11  12      147.66      205.23    230.55 o 
  -2  11  12      328.94      362.78    149.35 o 
  -1  11  12      536.81      485.58     69.41 o 
   0  11  12      290.43      377.88     79.16 o 
   1  11  12      106.16      102.76     49.56 o 
  -2  12  12      299.56      505.50     87.45 o 
  -1  12  12       33.40       19.52     50.44 o 
   0  12  12      287.79      211.83     60.34 o 
   1  12  12      424.83      411.75     88.38 o 
  -1  13  12       93.82      179.82     80.47 o 
   0  13  12      181.68      277.28     87.13 o 
  -5   1  13      113.80       15.04     97.55 o 
  -4   1  13       88.18      138.61     69.17 o 
  -3   1  13      937.20     1051.81     78.80 o 
  -2   1  13      551.56      711.38     67.27 o 
  -1   1  13       62.47       53.25     29.41 o 
   0   1  13     1416.74     1568.83    117.46 o 
   1   1  13      519.41      603.31     46.22 o 
   2   1  13      628.05      712.67     53.33 o 
   3   1  13        0.49       -6.98     45.54 o 
  -5   2  13      188.99      183.27    108.33 o 
  -4   2  13        6.69       39.97     64.45 o 
  -3   2  13      241.80      259.76     54.71 o 
  -2   2  13     3699.48     3337.99    132.42 o 
  -1   2  13     5158.95     5234.58    156.75 o 
   0   2  13     1198.68     1269.09    118.63 o 
   1   2  13      671.52      870.06     53.71 o 
   2   2  13      247.51      244.50     37.12 o 
   3   2  13      128.43      236.36     58.48 o 
  -5   3  13      126.73      176.18    115.87 o 
  -4   3  13       45.08       21.04     66.32 o 
  -3   3  13      220.30      281.06     56.40 o 
  -2   3  13     1002.79     1201.45     68.67 o 
  -1   3  13      135.55      171.63     51.45 o 
   0   3  13      596.51      642.11     44.97 o 
   1   3  13      610.48      771.92     53.37 o 
   2   3  13      303.08      278.72     54.01 o 
   3   3  13       76.39      124.68     54.49 o 
  -5   4  13       31.56       88.35    108.43 o 
  -4   4  13        5.53       23.95     66.78 o 
  -3   4  13      130.13      187.00     52.20 o 
  -2   4  13        0.68      -32.01     40.57 o 
  -1   4  13       82.46       11.65     26.05 o 
   0   4  13       19.13       21.54     44.41 o 
   1   4  13     1540.57     1701.39     66.26 o 
   2   4  13       16.68       36.77     35.79 o 
   3   4  13        0.05       57.44     38.94 o 
  -4   5  13      361.50      423.23     84.71 o 
  -3   5  13      466.77      601.70     79.43 o 
  -2   5  13      263.92      263.18     50.79 o 
  -1   5  13       14.39       19.54     42.47 o 
   0   5  13      929.44     1071.84     56.36 o 
   1   5  13        6.51       -1.71     31.36 o 
   2   5  13      340.36      444.15     54.25 o 
   3   5  13       23.78       70.00     41.92 o 
  -4   6  13       24.24      140.29     69.87 o 
  -3   6  13       24.78      -25.78     43.22 o 
  -2   6  13      642.72      614.63     58.99 o 
  -1   6  13       72.54       26.95     44.16 o 
   0   6  13      479.64      507.19     49.52 o 
   1   6  13      259.22      209.64     45.57 o 
   2   6  13      176.41      163.47     45.49 o 
   3   6  13      232.80      230.02     50.47 o 
  -4   7  13      284.59      308.96     76.94 o 
  -3   7  13      274.41      285.02     64.29 o 
  -2   7  13      329.71      293.73     49.58 o 
  -1   7  13       60.08       37.36     43.03 o 
   0   7  13      193.81      186.90     63.45 o 
   1   7  13      137.27       76.02     36.44 o 
   2   7  13      374.53      311.22     55.58 o 
  -4   8  13       37.50      156.78     78.22 o 
  -3   8  13      411.91      322.02     90.50 o 
  -2   8  13       39.02       21.06     41.80 o 
  -1   8  13        5.04      -34.32     41.10 o 
   0   8  13       51.15       38.43     45.72 o 
   1   8  13       94.21       32.05     39.27 o 
   2   8  13       33.89       19.29     42.47 o 
  -4   9  13       63.06      239.59    108.44 o 
  -3   9  13      176.66      162.04    237.44 o 
  -2   9  13       10.87        5.43     48.23 o 
  -1   9  13        5.14      -21.74     65.12 o 
   0   9  13      253.64      192.14     52.57 o 
   1   9  13      232.65      182.64     67.44 o 
   2   9  13      152.25      194.53     54.82 o 
  -3  10  13       57.40      117.46    176.19 o 
  -2  10  13      631.85      639.83     70.72 o 
  -1  10  13      933.80      927.80     86.19 o 
   0  10  13      373.76      419.80     66.70 o 
   1  10  13       68.53       80.44     48.26 o 
  -3  11  13      223.53       51.33    346.73 o 
  -2  11  13      107.55      187.05     40.79 o 
  -1  11  13        7.74       64.85     54.51 o 
   0  11  13        8.07       56.48     46.94 o 
   1  11  13       79.20      144.39     76.37 o 
  -2  12  13        3.68       86.40     67.87 o 
  -1  12  13        0.26       41.72     53.90 o 
   0  12  13       18.55       87.90     52.44 o 
  -5   0  14       15.95      -32.88    142.15 o 
  -4   0  14      914.05      992.22    153.65 o 
  -3   0  14     2131.45     2115.89    129.93 o 
  -2   0  14      296.51      340.69     86.85 o 
  -1   0  14      252.88      379.98     55.75 o 
   0   0  14      955.96     1035.55    150.84 o 
   1   0  14     1923.56     2153.01    113.24 o 
   2   0  14      430.60      443.05     61.86 o 
   3   0  14       55.00       37.69     67.12 o 
  -5   1  14        9.74       64.46    104.31 o 
  -4   1  14        0.29      -51.00     51.00 o 
  -3   1  14       17.18      -23.84     47.36 o 
  -2   1  14      841.43      967.43     76.27 o 
  -1   1  14      767.50      905.70     62.85 o 
   0   1  14     2125.71     2214.94     72.01 o 
   1   1  14      104.41       59.65     33.39 o 
   2   1  14      270.89      291.40     40.71 o 
   3   1  14      123.76      141.00     54.63 o 
  -5   2  14        1.51      -50.96     90.57 o 
  -4   2  14      104.09       35.06     64.41 o 
  -3   2  14        0.32      -35.48     35.48 o 
  -2   2  14       63.32       -3.56     52.90 o 
  -1   2  14       47.95       35.10     40.36 o 
   0   2  14      127.03      121.86     42.79 o 
   1   2  14        4.89       18.55     30.28 o 
   2   2  14        0.54      -30.66     34.87 o 
   3   2  14       34.58       56.99     50.48 o 
  -5   3  14        5.27      -18.10    107.28 o 
  -4   3  14      270.57      183.22     97.59 o 
  -3   3  14       47.01       33.91     49.60 o 
  -2   3  14      405.59      505.34     64.12 o 
  -1   3  14     1502.34     1705.50    135.19 o 
   0   3  14      589.55      729.48     56.36 o 
   1   3  14       61.87       85.69     31.17 o 
   2   3  14       55.18       36.82     37.37 o 
   3   3  14       62.34      212.53     82.51 o 
  -4   4  14      362.89      405.15     84.70 o 
  -3   4  14      359.84      435.93     62.17 o 
  -2   4  14       49.15       66.32     45.76 o 
  -1   4  14      157.44      135.40     37.59 o 
   0   4  14      463.17      494.39     47.09 o 
   1   4  14     2317.59     2321.65     77.09 o 
   2   4  14       81.95      117.66     42.92 o 
   3   4  14       36.30      167.93     47.40 o 
  -4   5  14       67.81       67.59     71.54 o 
  -3   5  14       61.23       28.13     48.41 o 
  -2   5  14     1268.03     1336.50     69.43 o 
  -1   5  14       11.23      -25.98     44.11 o 
   0   5  14      139.43      136.85     36.18 o 
   1   5  14      103.75       72.87     36.67 o 
   2   5  14       76.34       25.92     55.22 o 
   3   5  14       11.84        8.08     41.06 o 
  -4   6  14       98.90      118.88     72.33 o 
  -3   6  14        3.03      -38.54     44.41 o 
  -2   6  14       54.19       50.36     43.87 o 
  -1   6  14       85.08      131.43     47.12 o 
   0   6  14      108.56      107.98     56.59 o 
   1   6  14       11.52      -31.21     36.17 o 
   2   6  14        3.44      -28.38     40.02 o 
  -4   7  14        6.64       26.37     71.86 o 
  -3   7  14      271.58      192.79     53.09 o 
  -2   7  14      571.68      580.85     71.93 o 
  -1   7  14      212.43      235.48     50.44 o 
   0   7  14        3.25      -42.06     42.06 o 
   1   7  14       29.39      -20.80     35.50 o 
   2   7  14        1.52        9.10     44.20 o 
  -4   8  14      356.44      415.04    205.96 o 
  -3   8  14      417.14      519.82    135.46 o 
  -2   8  14      207.91      173.40     62.75 o 
  -1   8  14        4.74       23.49     57.76 o 
   0   8  14        3.12      -17.33     45.71 o 
   1   8  14      196.23      190.70     99.30 o 
   2   8  14       80.32       89.18     49.62 o 
  -3   9  14        2.07       20.61     98.43 o 
  -2   9  14       21.04       -9.05     45.57 o 
  -1   9  14       36.08       60.09     74.61 o 
   0   9  14      286.09      297.48     57.80 o 
   1   9  14        1.59       56.19     41.01 o 
  -3  10  14       67.25        3.11    133.13 o 
  -2  10  14       41.90       97.58     60.76 o 
  -1  10  14      183.20      242.89     62.69 o 
   0  10  14       43.50       38.76     54.01 o 
   1  10  14       28.01       60.53     65.13 o 
  -2  11  14      322.16      400.25    104.80 o 
  -1  11  14      247.32      377.38     99.22 o 
   0  11  14      120.55       83.51     58.95 o 
  -1  12  14       10.91       69.70     57.57 o 
  -4   1  15        8.39      -54.07     54.07 o 
  -3   1  15      187.26      184.46     58.03 o 
  -2   1  15      442.51      597.26     73.72 o 
  -1   1  15        2.61      -29.28     39.80 o 
   0   1  15     1043.75     1099.27     91.54 o 
   1   1  15     1052.91     1197.22     58.60 o 
   2   1  15      433.50      411.01     45.49 o 
   3   1  15        4.00       76.01     53.23 o 
  -4   2  15       24.98      -50.00     57.80 o 
  -3   2  15      208.52      166.86     64.61 o 
  -2   2  15      200.11      105.39     71.27 o 
  -1   2  15     2617.18     2496.01     88.82 o 
   0   2  15      436.78      458.65     45.43 o 
   1   2  15       63.80       61.06     34.73 o 
   2   2  15      147.08      119.09     43.85 o 
   3   2  15      150.22      205.81     64.52 o 
  -4   3  15      140.43      115.76     76.34 o 
  -3   3  15      164.09      150.03     55.31 o 
  -2   3  15      433.21      449.49     64.14 o 
  -1   3  15       17.31       -9.25     35.38 o 
   0   3  15      478.80      547.92     52.70 o 
   1   3  15      801.85      889.40     58.86 o 
   2   3  15      377.57      428.69     55.91 o 
  -4   4  15       92.52       51.66     75.21 o 
  -3   4  15        0.10      -45.82     45.82 o 
  -2   4  15      109.71       43.57     55.89 o 
  -1   4  15      107.58       85.16     44.37 o 
   0   4  15      251.49      294.61     42.98 o 
   1   4  15      186.33      201.18     42.42 o 
   2   4  15       96.56       59.65     42.63 o 
  -4   5  15      318.33      241.80     83.42 o 
  -3   5  15      544.45      570.77     69.24 o 
  -2   5  15      375.10      354.13     55.87 o 
  -1   5  15       10.68       26.10     45.54 o 
   0   5  15       12.09       33.51     47.76 o 
   1   5  15      190.12      209.33     42.73 o 
   2   5  15      254.41      307.56     76.41 o 
  -4   6  15        0.45      -68.62     68.62 o 
  -3   6  15      144.15       82.06     53.07 o 
  -2   6  15      666.85      723.49     90.45 o 
  -1   6  15     1466.00     1495.54     86.93 o 
   0   6  15      478.30      558.36     72.19 o 
   1   6  15        0.58      -35.64     35.64 o 
   2   6  15        3.48       11.98     42.86 o 
  -4   7  15      163.96      193.28     79.92 o 
  -3   7  15      465.84      367.36     61.41 o 
  -2   7  15      105.43       90.96     48.05 o 
  -1   7  15        6.49      -41.68     44.33 o 
   0   7  15       20.35       -3.18     56.09 o 
   1   7  15        2.10      -21.20     37.95 o 
   2   7  15       27.56       -0.70     46.47 o 
  -3   8  15        0.22      -44.90     63.45 o 
  -2   8  15       31.23       27.88     48.74 o 
  -1   8  15      136.91      160.03     53.99 o 
   0   8  15      260.10      263.48     58.10 o 
   1   8  15        4.60      -31.65     49.29 o 
  -3   9  15      210.07      114.36     90.16 o 
  -2   9  15        3.03      -24.51     45.89 o 
  -1   9  15      312.77      390.37     63.06 o 
   0   9  15      101.19       55.95     53.01 o 
   1   9  15      206.08      277.92     62.74 o 
  -2  10  15      147.84      159.54     35.90 o 
  -1  10  15      215.48      152.83     63.09 o 
   0  10  15      102.44      113.54     59.81 o 
   1  10  15       14.85       98.39     93.18 o 
  -2  11  15       50.49      110.29     63.41 o 
  -1  11  15       28.16       17.85     57.75 o 
   0  11  15       40.89      105.53     62.02 o 
  -4   0  16      131.47       49.69     91.28 o 
  -3   0  16       28.74      -58.01     76.90 o 
  -2   0  16      426.39      414.17     94.10 o 
  -1   0  16       20.66       71.08     82.04 o 
   0   0  16     1654.74     1798.00    121.32 o 
   1   0  16     1046.61     1233.34     86.52 o 
   2   0  16      482.20      583.95    119.41 o 
  -4   1  16       19.24      -57.32     57.32 o 
  -3   1  16      349.58      280.82     63.28 o 
  -2   1  16       82.36       28.63     53.49 o 
  -1   1  16      376.26      358.74     67.83 o 
   0   1  16     1316.86     1365.83     62.83 o 
   1   1  16       47.81        6.22     34.73 o 
   2   1  16       65.77       81.67     43.32 o 
  -4   2  16       14.67      -31.93     61.26 o 
  -3   2  16       54.39      -17.44     50.83 o 
  -2   2  16      112.59       24.53     51.75 o 
  -1   2  16      731.90      734.31     85.23 o 
   0   2  16       57.85       40.42     35.38 o 
   1   2  16      233.46      216.48     51.26 o 
   2   2  16        7.28       -7.40     40.36 o 
  -4   3  16        4.31      -34.97     72.80 o 
  -3   3  16      104.10        1.49     54.01 o 
  -2   3  16      442.46      415.02     65.12 o 
  -1   3  16      590.52      609.86     91.18 o 
   0   3  16      540.07      615.38     81.86 o 
   1   3  16       71.74       72.99     36.38 o 
   2   3  16       61.54       89.53     44.87 o 
  -4   4  16      533.15      407.92     91.85 o 
  -3   4  16      691.48      685.73     79.78 o 
  -2   4  16      165.10      166.65     57.96 o 
  -1   4  16        1.52      -29.05     44.11 o 
   0   4  16      707.01      823.42     70.58 o 
   1   4  16      649.90      815.32     63.45 o 
   2   4  16      490.36      512.65     58.62 o 
  -4   5  16       48.39       16.35     75.95 o 
  -3   5  16       95.12       36.65     54.35 o 
  -2   5  16      199.47      156.53     57.99 o 
  -1   5  16      695.27      751.41     67.84 o 
   0   5  16      111.89      153.15     52.77 o 
   1   5  16       27.28       13.24     37.22 o 
   2   5  16       14.44        9.54     45.86 o 
  -4   6  16        2.64        8.94     72.69 o 
  -3   6  16        0.44      -28.06     51.76 o 
  -2   6  16        0.73      -34.05     51.25 o 
  -1   6  16       31.92       18.89     46.50 o 
   0   6  16       99.86       55.27     63.83 o 
   1   6  16        2.51      -64.48     64.48 o 
   2   6  16        2.83       12.73     44.46 o 
  -3   7  16       82.47      -49.36     49.36 o 
  -2   7  16      630.03      639.86     77.40 o 
  -1   7  16      517.45      581.09     66.35 o 
   0   7  16      865.04      763.93     72.80 o 
   1   7  16        5.71      -58.00     58.00 o 
  -3   8  16      597.91      673.05    130.73 o 
  -2   8  16      126.48      179.52     56.57 o 
  -1   8  16        2.36      -52.54     52.54 o 
   0   8  16      515.78      501.38     66.71 o 
   1   8  16      116.16        3.28    128.60 o 
  -3   9  16       24.72       33.17     90.78 o 
  -2   9  16      210.63      196.59     62.99 o 
  -1   9  16      361.49      304.72     63.66 o 
   0   9  16      277.72      231.12     70.48 o 
   1   9  16       13.32        5.98     79.71 o 
  -2  10  16       29.10      104.55     40.40 o 
  -1  10  16      126.69      100.90     59.45 o 
   0  10  16       77.86       56.68     58.98 o 
  -4   1  17      426.60      252.61     71.91 o 
  -3   1  17        3.61      -54.24     54.24 o 
  -2   1  17      109.89        9.21     57.34 o 
  -1   1  17       10.58      -37.32     55.52 o 
   0   1  17        3.57      -32.34     32.34 o 
   1   1  17      666.16      759.35     59.65 o 
   2   1  17      201.48      185.51     49.78 o 
  -4   2  17        8.63      -68.06     68.06 o 
  -3   2  17        2.78      -21.70     61.25 o 
  -2   2  17      803.31      852.88     81.73 o 
  -1   2  17     1560.74     1604.90    122.04 o 
   0   2  17      328.47      444.50     59.40 o 
   1   2  17      330.21      438.33     55.98 o 
   2   2  17        2.02      -40.51     41.88 o 
  -4   3  17      124.93       73.71     78.14 o 
  -3   3  17      198.45      195.92     63.60 o 
  -2   3  17      630.47      603.69     73.62 o 
   0   3  17      213.44      156.15     71.95 o 
   1   3  17      178.33      189.68     45.09 o 
   2   3  17      173.82      138.92     49.83 o 
  -4   4  17       33.92       18.03     79.09 o 
  -3   4  17       69.57      -55.40     55.40 o 
  -2   4  17      109.29       99.57     58.09 o 
  -1   4  17       19.22       -8.54     60.45 o 
   0   4  17      222.38       86.37     52.41 o 
   1   4  17       41.61       37.27     39.14 o 
   2   4  17        5.62       -4.18     39.11 o 
  -4   5  17      115.35      -28.66     78.87 o 
  -3   5  17      199.39       73.74     60.09 o 
  -2   5  17      493.96      417.28     70.91 o 
  -1   5  17      115.15       72.96     54.85 o 
   0   5  17      250.34      225.37     59.18 o 
   1   5  17      310.76      323.94     72.72 o 
  -3   6  17      318.17      173.45     62.52 o 
  -2   6  17     1090.50      954.50     91.08 o 
  -1   6  17     1374.60     1405.81     94.56 o 
   0   6  17      747.44      705.60     81.67 o 
   1   6  17      241.55      109.40     66.67 o 
  -3   7  17      116.24       67.98     56.28 o 
  -2   7  17      448.90      342.73     67.69 o 
  -1   7  17       13.77       -9.92     76.84 o 
   0   7  17      471.58      466.40     66.34 o 
   1   7  17      135.82      112.68     89.32 o 
  -3   8  17       35.08      -98.27    102.90 o 
  -2   8  17        6.87      -41.30     50.85 o 
  -1   8  17       29.28      -34.47     53.42 o 
   0   8  17       17.31       36.64     83.19 o 
  -2   9  17       62.94       47.39     43.16 o 
  -1   9  17       65.32       23.19     76.79 o 
   0   9  17      159.75      152.16     60.05 o 
  -4   0  18      240.04      144.17    100.93 o 
  -3   0  18     1220.67     1179.95    138.42 o 
  -2   0  18      135.97       64.17    107.53 o 
  -1   0  18        7.58      -79.90     79.90 o 
   0   0  18       24.73      -20.70     50.50 o 
   1   0  18      656.11      963.04    242.58 o 
  -4   1  18       57.05      -53.35     63.87 o 
  -3   1  18       41.76      -52.50     57.83 o 
  -2   1  18      107.56       55.54     60.48 o 
  -1   1  18       20.62      -57.68     57.68 o 
   0   1  18      439.21      493.49     63.26 o 
   1   1  18       58.53       10.90     56.29 o 
  -4   2  18       79.19      -61.37     61.37 o 
  -3   2  18       16.49      -40.02     58.71 o 
  -2   2  18      368.27      292.65     68.32 o 
  -1   2  18        5.37      -49.89     49.89 o 
   0   2  18       74.64       20.75     48.21 o 
   1   2  18        7.74      -18.94     38.13 o 
  -4   3  18      110.61      -74.70     74.70 o 
  -3   3  18       77.51      -31.19     58.34 o 
  -2   3  18      553.38      480.03     98.22 o 
  -1   3  18      981.21      718.97    244.37 o 
   0   3  18      484.38      317.31    105.78 o 
   1   3  18       58.84        4.58     53.66 o 
  -3   4  18      761.02      563.72     90.96 o 
  -2   4  18      208.49      201.83     64.38 o 
  -1   4  18      169.75      -48.21     88.13 o 
   0   4  18       79.61       36.47     69.08 o 
   1   4  18      379.84      297.01     72.14 o 
  -3   5  18        8.83      -52.52     52.52 o 
  -2   5  18      660.82      548.34    117.66 o 
  -1   5  18      752.11      859.09     74.48 o 
   0   5  18      113.79       47.44     54.53 o 
   1   5  18       56.66      -25.12     52.30 o 
  -3   6  18        0.08      -54.72     54.72 o 
  -2   6  18       16.14      -60.45     73.47 o 
  -1   6  18       25.24      -52.02     52.02 o 
   0   6  18       69.79      -25.70     61.64 o 
   1   6  18        6.17      -81.97     81.97 o 
  -3   7  18      152.87       -0.42     60.82 o 
  -2   7  18      172.65       68.93     63.98 o 
  -1   7  18      811.69      806.22    110.21 o 
   0   7  18      191.55      157.45    111.07 o 
  -2   8  18      171.29       31.60     63.13 o 
  -1   8  18       10.77      -32.45     84.75 o 
   0   8  18       84.73       58.26     82.28 o 
  -3   1  19      842.47      755.18    151.44 o 
  -2   1  19      138.38       46.13     71.63 o 
  -1   1  19        1.45      -57.81     57.81 o 
   0   1  19       18.93      -58.30     58.30 o 
   1   1  19       25.71        5.15     42.74 o 
  -3   2  19       16.53      -57.72     57.72 o 
  -2   2  19      272.29       90.63     64.18 o 
  -1   2  19      308.60       68.35     86.89 o 
   0   2  19      805.74      859.25     77.37 o 
   1   2  19       86.09        2.77     62.17 o 
  -3   3  19      431.64      261.47     82.48 o 
  -2   3  19      213.60        2.98     77.12 o 
  -1   3  19       91.56       -0.66     55.47 o 
   0   3  19       20.49      -44.37     44.37 o 
   1   3  19       35.89      -50.88     50.88 o 
  -3   4  19      167.61       -6.45     60.16 o 
  -2   4  19       98.57       21.75     62.50 o 
  -1   4  19       65.36       59.16     65.75 o 
   0   4  19        0.02      -46.28     46.28 o 
   1   4  19        5.58      -58.73     58.73 o 
  -3   5  19       50.77      -56.65     56.65 o 
  -2   5  19      214.76      110.54     64.83 o 
  -1   5  19       11.16      -59.93     59.93 o 
   0   5  19       70.35      -54.38     54.38 o 
  -2   6  19      365.56      248.88     70.59 o 
  -1   6  19      418.78      495.00     67.49 o 
   0   6  19      390.31      363.10     79.56 o 
  -2   7  19      314.91      191.66     91.56 o 
  -1   7  19        0.84      -10.03     78.82 o 
  -3   0  20      512.09      478.80    114.31 o 
  -2   0  20      742.57      549.73    241.99 o 
  -1   0  20      253.79       35.10     91.87 o 
   0   0  20       86.72      -36.05     90.78 o 
  -3   1  20      120.77      -25.44     64.82 o 
  -2   1  20       95.51       -3.46     62.32 o 
  -1   1  20      142.82       77.09     67.73 o 
   0   1  20      117.16      -37.36     70.64 o 
  -3   2  20       12.19      -59.51     59.51 o 
  -2   2  20      111.35      -36.89     62.39 o 
  -1   2  20       25.04      -58.42     58.42 o 
   0   2  20       27.17      -71.68     71.68 o 
  -3   3  20       53.49      -55.74     55.74 o 
  -2   3  20      134.38      -77.74     77.74 o 
  -1   3  20      339.39      166.50     91.04 o 
   0   3  20      121.62       56.24     63.13 o 
  -2   4  20       19.56      -58.66     58.66 o 
  -1   4  20       62.15      -64.59     64.59 o 
   0   4  20       97.76      -46.03     46.03 o 
  -2   5  20        4.67      -56.70     56.70 o 
  -1   5  20      165.14       10.87     75.94 o 
  -2   1  21       65.20      -44.00     65.38 o 
  -1   1  21       28.11      -72.19     72.19 o 
  -2   2  21      182.29       55.07     68.01 o 
  -2   3  21      156.68      -32.06     65.29 o 
  -1   3  21       33.43      -63.41     63.41 o 
                                                 
